# Supplementary material for: Diversity and functional specialization of oyster immune cells uncovered by integrative single-cell level investigations
Source: eLife. 2025 May 9;13:RP102622. doi: 10.7554/eLife.102622 (PMC12064177; doi:10.7554/eLife.102622)
Supplement: Supplementary file 2. — CSV file containing the scRNA-seq analysis results with cluster number (<cluster>), gene number (<gene>), chromosome reference where the gene is located (<chromosome>), average expression level (<avg_log2FC>), percentage in the cluster (<pct1>) and in other clusters (<pct2>), pct1 /pct2 ratio (<pct. ratio>), adjusted p-val and p-val values (<p-val>and< p_val_adj>), and gene description (<description>). [file elife-102622-supp2.csv]

cluster	gene	chromosome	avg_log2FC	pct.1	pct.2	pct.ratio	p_val	p_val_adj	description
1	G29121	LG8_ScCEduL_142_HRSCAF_172	4.31226944468796	1	0.099	10.1010101010101	0	0	L-galactono-gamma-lactone oxidase
1	G32145	LG9_ScCEduL_100_HRSCAF_125	4.1757323684603	0.992	0.079	12.5569620253165	0	0	Angiopoietin-1 receptor
1	G32146	LG9_ScCEduL_100_HRSCAF_125	3.89761168125106	0.985	0.063	15.6349206349206	0	0	Angiopoietin-1 receptor
1	G8841	LG2_ScCEduL_207_HRSCAF_240	3.13246173133577	0.988	0.049	20.1632653061224	0	0	C-type lectin domain-containing protein
1	G32297	LG9_ScCEduL_100_HRSCAF_125	2.87670795183428	0.99	0.232	4.26724137931034	0	0	PNPLA domain-containing protein
1	G30522	LG8_ScCEduL_142_HRSCAF_172	2.76369375406956	1	0.515	1.94174757281553	0	0	Cytochrome P450 2D28
1	G35372	tig00020797_arrow_0-153818	2.68710172445811	1	0.483	2.0703933747412	0	0	60S ribosomal protein L26
1	G32147	LG9_ScCEduL_100_HRSCAF_125	2.45053184874082	0.969	0.131	7.3969465648855	0	0	Angiopoietin-1 receptor
1	G14414	LG4_ScCEduL_107_HRSCAF_132	2.44683048076581	1	0.343	2.91545189504373	0	0	DUF4773 domain-containing protein
1	G12549	LG3_ScCEduL_218_HRSCAF_256	2.38247158234527	0.974	0.132	7.37878787878788	0	0	Glutaredoxin domain-containing protein
1	G18752	LG5_ScCEduL_4_HRSCAF_6	2.13507165646986	0.538	0.066	8.15151515151515	3.31869817444783E-191	5.81734602998959E-187	Hypothetical protein
1	G32490	LG9_ScCEduL_100_HRSCAF_125	2.13012114243987	0.999	0.75	1.332	7.28175711996371E-297	1.27641920555844E-292	G_PROTEIN_RECEP_F1_2 domain-containing protein
1	G11958	LG3_ScCEduL_218_HRSCAF_256	2.06215712378868	0.956	0.278	3.43884892086331	0	0	Fructose-bisphosphatase
1	G8994	LG2_ScCEduL_207_HRSCAF_240	2.0543061148214	0.917	0.024	38.2083333333333	0	0	Laccase-24
1	G32293	LG9_ScCEduL_100_HRSCAF_125	1.98240112060958	0.999	0.555	1.8	4.63336708421671E-304	8.12182916192348E-300	Allene oxide synthase-lipoxygenase protein
1	G30122	LG8_ScCEduL_142_HRSCAF_172	1.91782365998034	0.988	0.412	2.39805825242718	0	0	TRANSKETOLASE_1 domain-containing protein
1	G34908	tig00018996_arrow_935390-1153561	1.91193628391756	0.986	0.378	2.60846560846561	2.82977595082772E-291	4.96031426420592E-287	NAD(P)H oxidase (H(2)O(2)-forming)
1	G18370	LG5_ScCEduL_4_HRSCAF_6	1.86837144860318	0.927	0.122	7.59836065573771	0	0	Ig-like domain-containing protein
1	G3041	LG10_ScCEduL_115_HRSCAF_144	1.75904479929882	0.856	0.133	6.43609022556391	0	0	FRAS1 protein
1	G22427	LG6_ScCEduL_30_HRSCAF_37	1.70145699920331	1	0.745	1.34228187919463	9.0646750282507E-283	1.58894688570206E-278	Glyoxylate reductase/hydroxypyruvate reductase
1	G12832	LG3_ScCEduL_218_HRSCAF_256	1.69167985846909	0.969	0.497	1.94969818913481	3.20400057559587E-281	5.61629260896199E-277	ncRNA
1	G20634	LG6_ScCEduL_30_HRSCAF_37	1.68360370066003	0.99	0.554	1.7870036101083	4.01621885737822E-292	7.04003003509827E-288	Cytochrome b(558) alpha chain
1	G3850	LG1_ScCEduL_133_HRSCAF_163	1.66212678027476	0.909	0.101	9	0	0	tumor suppressor candidate 5 homolog
1	G28276	LG8_ScCEduL_142_HRSCAF_172	1.60422270048721	0.89	0.139	6.40287769784173	0	0	G_PROTEIN_RECEP_F1_2 domain-containing protein
1	G12639	LG3_ScCEduL_218_HRSCAF_256	1.57969655324551	0.967	0.526	1.83840304182509	1.94745673119564E-278	3.41369690411285E-274	Alpha-1,4 glucan phosphorylase
1	G31268	LG8_ScCEduL_142_HRSCAF_172	1.57634197725034	0.97	0.399	2.43107769423559	2.46962933748206E-271	4.3290132656723E-267	Glucose-6-phosphate 1-dehydrogenase
1	G31088	LG8_ScCEduL_142_HRSCAF_172	1.57174297413212	0.991	0.508	1.9507874015748	1.19379203712566E-210	2.09259806187758E-206	ANK_REP_REGION domain-containing protein
1	G6174	LG1_ScCEduL_133_HRSCAF_163	1.56008413500351	0.956	0.472	2.02542372881356	8.60220722946038E-256	1.50788090525211E-251	LIM zinc-binding domain-containing protein
1	G5002	LG1_ScCEduL_133_HRSCAF_163	1.5344198378478	0.902	0.228	3.95614035087719	2.38491670696347E-298	4.18052049563626E-294	Guanine nucleotide-binding protein subunit gamma
1	G9739	LG2_ScCEduL_207_HRSCAF_240	1.48580997549722	0.968	0.475	2.03789473684211	4.45228470379911E-249	7.80440985728946E-245	protein starmaker-like isoform X1
1	G8758	LG2_ScCEduL_207_HRSCAF_240	1.46751206967018	0.72	0.105	6.85714285714286	9.48055842312595E-260	1.66184708598975E-255	G_PROTEIN_RECEP_F1_2 domain-containing protein
1	G20916	LG6_ScCEduL_30_HRSCAF_37	1.46525883238021	0.899	0.265	3.39245283018868	5.26457203770113E-239	9.2282683248863E-235	Homeobox domain-containing protein
1	G22724	LG6_ScCEduL_30_HRSCAF_37	1.46158207248204	0.786	0.071	11.0704225352113	0	0	G_PROTEIN_RECEP_F1_2 domain-containing protein
1	G20386	LG6_ScCEduL_30_HRSCAF_37	1.45932748386317	0.958	0.411	2.330900243309	1.38170740176646E-226	2.42199490455643E-222	IRS-type PTB domain-containing protein
1	G26705	LG7_ScCEduL_132_HRSCAF_162	1.45348204235682	0.827	0.088	9.39772727272727	0	0	Uncharacterized protein
1	G17552	LG5_ScCEduL_4_HRSCAF_6	1.39625389556735	0.973	0.73	1.33287671232877	1.32668537294399E-197	2.32554679023351E-193	Cyclin-dependent kinase inhibitor 1B
1	G12409	LG3_ScCEduL_218_HRSCAF_256	1.39331294135216	0.858	0.463	1.85313174946004	9.12369160204567E-173	1.59929190092258E-168	Transcription termination factor Rho
1	G16225	LG4_ScCEduL_107_HRSCAF_132	1.37698865392126	0.887	0.264	3.35984848484848	5.23349522810958E-227	9.17379378535327E-223	Peptide-methionine (R)-S-oxide reductase
1	G9046	LG2_ScCEduL_207_HRSCAF_240	1.37386761969851	0.642	0.026	24.6923076923077	7.15691916695809E-295	1.25453636077608E-290	Laccase-24
1	G6787	LG1_ScCEduL_133_HRSCAF_163	1.37259405538319	0.84	0.146	5.75342465753425	3.41206634481749E-281	5.98101109583057E-277	Estradiol 17-beta-dehydrogenase 11
1	G22117	LG6_ScCEduL_30_HRSCAF_37	1.34279215340806	0.935	0.368	2.54076086956522	1.52674735826183E-209	2.67623544429716E-205	6-phosphogluconate dehydrogenase, decarboxylating
1	G5418	LG1_ScCEduL_133_HRSCAF_163	1.3239948236853	0.947	0.639	1.48200312989045	5.60374991206579E-171	9.82281322086013E-167	Melanocyte-stimulating hormone receptor
1	G28275	LG8_ScCEduL_142_HRSCAF_172	1.28911556828081	0.724	0.066	10.969696969697	3.03097963480638E-293	5.3130042018521E-289	G_PROTEIN_RECEP_F1_2 domain-containing protein
1	G32033	LG9_ScCEduL_100_HRSCAF_125	1.28101006198599	0.991	0.619	1.60096930533118	8.10028134702314E-223	1.41989831731969E-218	Formin-like protein 2
1	G35077	tig00019279_arrow_370867-558597	1.25745282693163	0.99	0.547	1.80987202925046	1.67086710944363E-219	2.92886295614374E-215	C-type lectin domain-containing protein
1	G24607	LG7_ScCEduL_132_HRSCAF_162	1.25503760369032	0.878	0.237	3.70464135021097	6.8036060411787E-245	1.19260410295821E-240	Multiple epidermal growth factor-like domains 10
1	G26613	LG7_ScCEduL_132_HRSCAF_162	1.25098682589604	0.997	0.865	1.15260115606936	5.09166921172161E-249	8.92518696122681E-245	Midasin
1	G16847	LG5_ScCEduL_4_HRSCAF_6	1.24409464293297	1	0.594	1.68350168350168	1.76423672557261E-176	3.09253055625622E-172	Allograft inflammatory factor 1
1	G34645	tig00003091_8182-84671	1.23092541963763	0.956	0.609	1.56978653530378	3.41937122924861E-202	5.99381582774989E-198	Fructose-bisphosphate aldolase
1	G23015	LG6_ScCEduL_30_HRSCAF_37	1.22882497742677	0.752	0.127	5.92125984251969	4.03212262832278E-210	7.067907755187E-206	Metalloendopeptidase
1	G28766	LG8_ScCEduL_142_HRSCAF_172	1.2102789736513	0.806	0.148	5.44594594594595	1.7773747156296E-262	3.11556013902713E-258	KASH domain-containing protein
1	G16597	LG4_ScCEduL_107_HRSCAF_132	1.19174919748676	0.729	0.147	4.95918367346939	7.16604732962806E-218	1.2561364364105E-213	Heat shock 70 kDa protein 12A
1	G14940	LG4_ScCEduL_107_HRSCAF_132	1.15984287468992	0.896	0.432	2.07407407407407	3.40884223119869E-184	5.97535954706819E-180	Dual oxidase maturation factor 1
1	G29248	LG8_ScCEduL_142_HRSCAF_172	1.1459553726587	0.827	0.183	4.51912568306011	1.87231058345717E-227	3.28197322174208E-223	Transmembrane protein 45B
1	G19731	LG5_ScCEduL_4_HRSCAF_6	1.1456904801131	0.733	0.075	9.77333333333333	1.36365627783061E-281	2.39035308940927E-277	Methyltransf_FA domain-containing protein
1	G17795	LG5_ScCEduL_4_HRSCAF_6	1.1443078366009	0.76	0.126	6.03174603174603	3.05952505934084E-248	5.36304147651855E-244	FAD-binding FR-type domain-containing protein
1	G20982	LG6_ScCEduL_30_HRSCAF_37	1.13629210746971	0.823	0.278	2.96043165467626	2.90921417462066E-191	5.09956152669255E-187	Glucose-6-phosphate isomerase
1	G14994	LG4_ScCEduL_107_HRSCAF_132	1.13291087815818	0.937	0.501	1.87025948103792	1.30587928429446E-186	2.28907579743975E-182	Dual oxidase maturation factor 1
1	G20208	LG6_ScCEduL_30_HRSCAF_37	1.13248699722733	0.723	0.082	8.81707317073171	4.017611901644E-270	7.04247190239176E-266	Purple acid phosphatase
1	G4563	LG1_ScCEduL_133_HRSCAF_163	1.1195134110836	0.712	0.13	5.47692307692308	2.00386098040477E-221	3.51256791255152E-217	RDH12
1	G17273	LG5_ScCEduL_4_HRSCAF_6	1.0989332054242	0.892	0.469	1.90191897654584	1.46059853072824E-160	2.56028316451354E-156	Transaldolase
1	G12405	LG3_ScCEduL_218_HRSCAF_256	1.09795220090916	0.886	0.526	1.68441064638783	1.71380075567494E-141	3.0041213446226E-137	GRAM_POS_ANCHORING domain-containing protein
1	G15033	LG4_ScCEduL_107_HRSCAF_132	1.07824280250898	0.822	0.349	2.35530085959885	9.93519877292247E-166	1.74154099290558E-161	Rab-GAP TBC domain-containing protein
1	G22034	LG6_ScCEduL_30_HRSCAF_37	1.0688390592	0.582	0.011	52.9090909090909	6.9911020484838E-285	1.22547027807873E-280	Integrin beta
1	G29856	LG8_ScCEduL_142_HRSCAF_172	1.05895128255145	0.937	0.574	1.63240418118467	2.58728637412002E-149	4.53525428519499E-145	Hepatocyte cell adhesion molecule-like
1	G23852	LG6_ScCEduL_30_HRSCAF_37	1.05741897183314	0.651	0.087	7.48275862068966	1.53189824537655E-223	2.68526443432056E-219	NADPH oxidoreductase A
1	G30226	LG8_ScCEduL_142_HRSCAF_172	1.04733798566188	0.709	0.1	7.09	2.54780862082214E-235	4.46605373143912E-231	Macrophage-expressed gene 1 protein
1	G26313	LG7_ScCEduL_132_HRSCAF_162	1.04056598287586	0.842	0.325	2.59076923076923	2.55010308227989E-169	4.47007569292842E-165	Thioredoxin
1	G26127	LG7_ScCEduL_132_HRSCAF_162	1.03700502503549	0.856	0.503	1.70178926441352	1.28155443284902E-109	2.24643676534105E-105	Krueppel-like factor 5
1	G28864	LG8_ScCEduL_142_HRSCAF_172	1.03640941369712	0.961	0.341	2.81818181818182	5.64695935071939E-195	9.89855504587601E-191	Severin
1	G13057	LG3_ScCEduL_218_HRSCAF_256	1.03174771418617	0.865	0.289	2.99307958477509	2.61523537869176E-184	4.58424609530878E-180	Calmodulin
1	G10170	LG3_ScCEduL_218_HRSCAF_256	1.0308756070586	0.662	0.057	11.6140350877193	3.59645631799694E-259	6.30422827981684E-255	Hydrogen voltage-gated channel 1
1	G12164	LG3_ScCEduL_218_HRSCAF_256	1.02066061541421	0.709	0.128	5.5390625	1.4937123478326E-220	2.61832837451576E-216	Estrogen receptor
1	G17215	LG5_ScCEduL_4_HRSCAF_6	1.01824259016615	0.863	0.383	2.2532637075718	5.36395241487281E-159	9.40247218803055E-155	Dynein heavy chain 10, axonemal
1	G19601	LG5_ScCEduL_4_HRSCAF_6	1.01012754073983	0.427	0.01	42.7	6.34179264188434E-196	1.11165283219591E-191	Multiple epidermal growth factor-like domains protein 10
1	G30984	LG8_ScCEduL_142_HRSCAF_172	1.00147735210938	0.729	0.157	4.64331210191083	1.92723977591486E-197	3.37825860320117E-193	Uncharacterized protein
1	G32111	LG9_ScCEduL_100_HRSCAF_125	0.995293058404723	0.927	0.338	2.74260355029586	1.35500634245446E-171	2.37519061768843E-167	VWFC domain-containing protein
1	G4844	LG1_ScCEduL_133_HRSCAF_163	0.992733144701714	0.958	0.634	1.51104100946372	9.84553982401149E-154	1.72582467575097E-149	WSC domain-containing protein
1	G35449	tig00130947_arrow_30616-267751	0.99250151345268	0.612	0.059	10.3728813559322	3.95220018805527E-233	6.92781170964208E-229	G_PROTEIN_RECEP_F1_2 domain-containing protein
1	G34694	tig00003591_arrow_7183-203409	0.990932936473208	0.881	0.413	2.13317191283293	6.34935276661198E-129	1.11297804645941E-124	Protein rogdi
1	G15846	LG4_ScCEduL_107_HRSCAF_132	0.988159966267451	0.517	0.059	8.76271186440678	7.94754263148769E-180	1.39312474787348E-175	Cytochrome P450 2A1
1	G4334	LG1_ScCEduL_133_HRSCAF_163	0.969141932679952	0.804	0.347	2.31700288184438	1.57212003772936E-152	2.75576921413579E-148	ncRNA
1	G18442	LG5_ScCEduL_4_HRSCAF_6	0.961928945007659	0.684	0.127	5.38582677165354	3.24391360662384E-203	5.68625616105092E-199	Malic enzyme
1	G12766	LG3_ScCEduL_218_HRSCAF_256	0.946202322917307	0.546	0.026	21	1.1542282794508E-237	2.0232467510493E-233	Tolloid-like protein 2
1	G23097	LG6_ScCEduL_30_HRSCAF_37	0.94081451397224	0.806	0.501	1.60878243512974	6.02089616859099E-77	1.05540288939232E-72	B box-type domain-containing protein
1	G2334	LG10_ScCEduL_115_HRSCAF_144	0.935733000496979	0.974	0.719	1.35465924895688	1.62526515767913E-135	2.84892729489574E-131	Proto-oncogene c-Jun
1	G3155	LG10_ScCEduL_115_HRSCAF_144	0.934698179854225	0.714	0.245	2.91428571428571	7.11473239715396E-141	1.24714144189712E-136	DUF3715 domain-containing protein
1	G6817	LG1_ScCEduL_133_HRSCAF_163	0.929637821141196	0.652	0.127	5.13385826771654	5.44832873904414E-188	9.55037544667047E-184	Metalloendopeptidase
1	G4480	LG1_ScCEduL_133_HRSCAF_163	0.929469173640754	0.548	0.066	8.3030303030303	1.63137345475477E-184	2.85963452883964E-180	DIRP domain-containing protein
1	G1268	LG10_ScCEduL_115_HRSCAF_144	0.927375601647747	0.918	0.594	1.54545454545455	3.22689992356531E-137	5.65643287601763E-133	putative mediator of RNA polymerase II transcription subunit 26
1	G1281	LG10_ScCEduL_115_HRSCAF_144	0.919109049908465	0.922	0.486	1.89711934156379	8.20742040013433E-137	1.43867872193955E-132	Elp3 domain-containing protein
1	G20478	LG6_ScCEduL_30_HRSCAF_37	0.918078722002919	0.493	0.024	20.5416666666667	4.47427208298783E-210	7.84295153426937E-206	Kazal-like domain-containing protein
1	G29187	LG8_ScCEduL_142_HRSCAF_172	0.917337566072816	0.567	0.045	12.6	3.40942359938652E-221	5.97637862736464E-217	G_PROTEIN_RECEP_F1_2 domain-containing protein
1	G32416	LG9_ScCEduL_100_HRSCAF_125	0.917221592618522	0.632	0.099	6.38383838383838	1.71659732104039E-191	3.00902344405169E-187	Fibroblast growth factor receptor 2
1	G573	LG10_ScCEduL_115_HRSCAF_144	0.905567207668963	0.587	0.053	11.0754716981132	3.17465721387309E-221	5.56485663019815E-217	Prostanoid TP receptor
1	G18463	LG5_ScCEduL_4_HRSCAF_6	0.899620666553581	0.71	0.25	2.84	2.62907512348623E-125	4.60850578395902E-121	G_PROTEIN_RECEP_F1_2 domain-containing protein
1	G29966	LG8_ScCEduL_142_HRSCAF_172	0.897886663025708	0.615	0.111	5.54054054054054	1.68666618332924E-174	2.95655715275783E-170	Krueppel-like factor 15
1	G25530	LG7_ScCEduL_132_HRSCAF_162	0.895621098302359	0.728	0.261	2.78927203065134	2.07865088199425E-132	3.64366713104773E-128	MAM and LDL receptor class A domain containing 1
1	G22554	LG6_ScCEduL_30_HRSCAF_37	0.889103259924203	0.445	0.222	2.0045045045045	5.78451260825454E-38	1.01396721510094E-33	Histone H4
1	G9187	LG2_ScCEduL_207_HRSCAF_240	0.888681563617679	0.588	0.064	9.1875	8.20409793453812E-212	1.43809632694519E-207	Protein-tyrosine-phosphatase
1	G35512	tig00131591_arrow_0-297219	0.887013338426422	0.738	0.451	1.63636363636364	8.51488895076255E-70	1.49257488417917E-65	cAMP-responsive element modulator
1	G12350	LG3_ScCEduL_218_HRSCAF_256	0.881293324658278	0.531	0.026	20.4230769230769	1.39204280317341E-229	2.44011182968267E-225	Latrophilin-3
1	G17487	LG5_ScCEduL_4_HRSCAF_6	0.879408768855721	0.679	0.185	3.67027027027027	1.90449305098095E-146	3.3383858690645E-142	15-hydroxyprostaglandin dehydrogenase
1	G5872	LG1_ScCEduL_133_HRSCAF_163	0.8744846827145	0.734	0.174	4.2183908045977	4.4896309962891E-171	7.86987417339516E-167	Cytochrome P450 2B5
1	G5256	LG1_ScCEduL_133_HRSCAF_163	0.872247425825407	1	0.988	1.01214574898785	1.2722853044645E-174	2.23018891019583E-170	ATP synthase lipid-binding protein
1	G17437	LG5_ScCEduL_4_HRSCAF_6	0.869505711916411	0.66	0.16	4.125	1.11368730093778E-159	1.95218246981383E-155	Phospholipase
1	G4688	LG1_ScCEduL_133_HRSCAF_163	0.867467287184203	0.832	0.254	3.2755905511811	6.62337464176938E-158	1.16101134095575E-153	Protein G7c
1	CYTB	Mitochondrial chromosome	0.866854121419308	1	0.972	1.02880658436214	1.45186465954853E-160	2.54497356172261E-156	Mitochondrial Cytochrome B
1	G21275	LG6_ScCEduL_30_HRSCAF_37	0.865366865351141	0.751	0.34	2.20882352941176	7.33742189710673E-114	1.28617668434384E-109	Phosphatase Slingshot-like protein 2
1	G34990	tig00019071_arrow_0-625727	0.862571427681452	0.571	0.07	8.15714285714285	6.09200038741168E-191	1.06786674790939E-186	VWFD domain-containing protein
1	G27612	LG7_ScCEduL_132_HRSCAF_162	0.859873432444036	0.517	0.023	22.4782608695652	2.87103069097619E-224	5.03262969821217E-220	G_PROTEIN_RECEP_F1_2 domain-containing protein
1	G23332	LG6_ScCEduL_30_HRSCAF_37	0.85440134356335	0.918	0.669	1.37219730941704	9.84298235463454E-88	1.72537637694389E-83	Exocyst complex component 2
1	G8096	LG2_ScCEduL_207_HRSCAF_240	0.853370365675019	0.729	0.339	2.15044247787611	1.69168405759461E-110	2.96535298455759E-106	Hexosyltransferase
1	G24696	LG7_ScCEduL_132_HRSCAF_162	0.85080666757873	0.639	0.143	4.46853146853147	4.65058678839776E-163	8.15201358138243E-159	Tyrosine-protein kinase
1	G7327	LG2_ScCEduL_207_HRSCAF_240	0.848959806028906	0.967	0.671	1.44113263785395	2.61203809220068E-128	4.57864157181858E-124	FERM domain-containing protein
1	G30494	LG8_ScCEduL_142_HRSCAF_172	0.844476096478601	0.497	0.01	49.7	2.40681362116901E-235	4.21890359654716E-231	Apoptosis 2 inhibitor
1	G9963	LG2_ScCEduL_207_HRSCAF_240	0.830095073129304	0.657	0.162	4.05555555555556	6.61852594156589E-154	1.16016141229708E-149	Ig-like domain-containing protein
1	G1307	LG10_ScCEduL_115_HRSCAF_144	0.829870636036908	0.66	0.174	3.79310344827586	5.04210960733885E-147	8.83831393070428E-143	Tenascin-X
1	G21529	LG6_ScCEduL_30_HRSCAF_37	0.826099659537297	0.798	0.361	2.21052631578947	7.22685845123195E-121	1.26679601791645E-116	Cytospin-A
1	G5261	LG1_ScCEduL_133_HRSCAF_163	0.825352474205175	0.782	0.499	1.56713426853707	1.4478392516324E-62	2.53791742418643E-58	BZIP domain-containing protein
1	G9357	LG2_ScCEduL_207_HRSCAF_240	0.82101360873672	0.882	0.514	1.715953307393	9.19991235672405E-118	1.61265263701016E-113	CRAL-TRIO domain-containing protein
1	G27524	LG7_ScCEduL_132_HRSCAF_162	0.815008928696537	0.868	0.467	1.85867237687366	4.95087478530033E-119	8.67838841115296E-115	Deoxyribonuclease II
1	G18437	LG5_ScCEduL_4_HRSCAF_6	0.807305305305388	0.683	0.398	1.71608040201005	2.30463305333603E-67	4.03979127919274E-63	WD_REPEATS_REGION domain-containing protein
1	G32842	LG9_ScCEduL_100_HRSCAF_125	0.804186645685188	0.634	0.146	4.34246575342466	3.95953111720441E-149	6.94066209534761E-145	Integrin beta
1	G28601	LG8_ScCEduL_142_HRSCAF_172	0.803383310980489	0.506	0.117	4.32478632478632	9.49253483030624E-115	1.66394643040438E-110	Cytoplasmic dynein 2 heavy chain 1
1	G34636	tig00002680_arrow_88879-169706	0.802911302296216	0.593	0.345	1.71884057971014	7.53421725584021E-48	1.32067294277623E-43	RING-type domain-containing protein
1	G13217	LG3_ScCEduL_218_HRSCAF_256	0.801908541843838	0.582	0.149	3.90604026845638	3.50947385113555E-129	6.15175671365551E-125	AAA_11 domain-containing protein
1	G27743	LG7_ScCEduL_132_HRSCAF_162	0.801475662907529	0.507	0.034	14.9117647058824	1.05869300144038E-202	1.85578296222484E-198	G_PROTEIN_RECEP_F1_2 domain-containing protein
1	G30244	LG8_ScCEduL_142_HRSCAF_172	0.800787469044742	0.76	0.346	2.19653179190751	1.94333417994195E-114	3.40647048402025E-110	SIAE
1	G18434	LG5_ScCEduL_4_HRSCAF_6	0.793535449811367	0.525	0.207	2.53623188405797	9.4023838044458E-76	1.6481438570813E-71	RING-type domain-containing protein
1	G19966	LG5_ScCEduL_4_HRSCAF_6	0.779200683541975	0.949	0.753	1.26029216467463	5.42447862875392E-104	9.50856858834274E-100	PWI domain-containing protein
1	G34961	tig00019071_arrow_0-625727	0.77694079730158	0.9	0.568	1.58450704225352	1.69447206684533E-104	2.97024008597318E-100	SH3 domain-containing protein
1	G10849	LG3_ScCEduL_218_HRSCAF_256	0.776825380711036	0.679	0.266	2.55263157894737	3.91533292842496E-111	6.86318709023612E-107	WH1 domain-containing protein
1	G27834	LG7_ScCEduL_132_HRSCAF_162	0.775342481078386	0.763	0.394	1.93654822335025	3.56812929641084E-97	6.25457384367857E-93	Ras-related protein Rab-5B
1	COX1	Mitochondrial chromosome	0.772866176804991	1	0.967	1.03412616339193	2.23911597761921E-136	3.92494639716872E-132	Mitochondrial Cytochrome c oxidase subunit 1
1	G32778	LG9_ScCEduL_100_HRSCAF_125	0.772047247107213	0.594	0.127	4.67716535433071	2.98479651776055E-148	5.23204981598247E-144	Integrin beta
1	G3141	LG10_ScCEduL_115_HRSCAF_144	0.761854332885643	0.942	0.668	1.41017964071856	2.15755594092188E-108	3.78197980884196E-104	Uncharacterized protein
1	G6272	LG1_ScCEduL_133_HRSCAF_163	0.760563243761315	0.979	0.808	1.21163366336634	4.49119842062726E-81	7.87262171151753E-77	ABC transporter permease
1	G23926	LG6_ScCEduL_30_HRSCAF_37	0.760404276845604	0.773	0.375	2.06133333333333	2.10457180868363E-98	3.68910392344154E-94	Integrator complex subunit 2
1	G6914	LG1_ScCEduL_133_HRSCAF_163	0.757313579227422	0.511	0.053	9.64150943396226	3.87886627805049E-178	6.7992646987947E-174	Adenosine deaminase
1	G25325	LG7_ScCEduL_132_HRSCAF_162	0.755527984201168	0.85	0.284	2.99295774647887	6.69664390355893E-144	1.17385470985484E-139	Caspase-7
1	G4857	LG1_ScCEduL_133_HRSCAF_163	0.755135134600977	0.66	0.207	3.18840579710145	2.17919592628789E-128	3.81991253919005E-124	Protein kinase domain-containing protein
1	G30415	LG8_ScCEduL_142_HRSCAF_172	0.748082203034952	0.616	0.169	3.64497041420118	9.22738409748621E-132	1.61746815844836E-127	ANK_REP_REGION domain-containing protein
1	G22555	LG6_ScCEduL_30_HRSCAF_37	0.744569307091064	0.576	0.384	1.5	4.07723036568229E-30	7.14697710800449E-26	Histone H2B
1	G24369	LG7_ScCEduL_132_HRSCAF_162	0.744035585049351	0.61	0.223	2.73542600896861	1.84185034653749E-97	3.22857947244556E-93	RING-type E3 ubiquitin transferase
1	G4879	LG1_ScCEduL_133_HRSCAF_163	0.741976798381718	0.973	0.765	1.2718954248366	1.81405722383002E-34	3.17986090765165E-30	Natterin-3
1	G22130	LG6_ScCEduL_30_HRSCAF_37	0.741567318740657	0.48	0.027	17.7777777777778	5.17116190958571E-195	9.06452971131278E-191	BTB domain-containing protein
1	G4843	LG1_ScCEduL_133_HRSCAF_163	0.738602700784362	0.774	0.389	1.98971722365039	2.24285930773436E-101	3.93150808052755E-97	WSC domain-containing protein
1	G22738	LG6_ScCEduL_30_HRSCAF_37	0.735776327426457	0.467	0.024	19.4583333333333	6.93782371318395E-197	1.21613111868401E-192	Phenylalanyl-tRNA synthetase beta subunit
1	G9172	LG2_ScCEduL_207_HRSCAF_240	0.735191364544022	0.515	0.053	9.71698113207547	2.0853175261962E-181	3.65535309166933E-177	Protein-tyrosine-phosphatase
1	G22633	LG6_ScCEduL_30_HRSCAF_37	0.732318938086661	0.73	0.396	1.84343434343434	4.07292850172251E-83	7.13943637066939E-79	Homeobox protein cut-like
1	G27741	LG7_ScCEduL_132_HRSCAF_162	0.729935639092527	0.489	0.046	10.6304347826087	1.49744363107357E-175	2.62486894090887E-171	G_PROTEIN_RECEP_F1_2 domain-containing protein
1	G31797	LG9_ScCEduL_100_HRSCAF_125	0.727521498079283	0.512	0.081	6.32098765432099	5.2327534742928E-147	9.17249356508785E-143	G_PROTEIN_RECEP_F2_4 domain-containing protein
1	G32483	LG9_ScCEduL_100_HRSCAF_125	0.722579001572779	0.498	0.061	8.16393442622951	6.20573633092762E-162	1.0878035214483E-157	Integrin_alpha2 domain-containing protein
1	G24174	LG7_ScCEduL_132_HRSCAF_162	0.721738369763903	0.488	0.037	13.1891891891892	2.99847161240532E-187	5.25602088938529E-183	PR domain zinc finger protein 10
1	G35101	tig00019348_arrow_21419-386884	0.719149881931404	0.37	0.128	2.890625	4.56628767316217E-51	8.00424566228597E-47	ncRNA
1	G1765	LG10_ScCEduL_115_HRSCAF_144	0.714679415905402	1	0.941	1.06269925611052	2.72472155419662E-117	4.77616441235126E-113	Actin-related protein 2/3 complex subunit
1	G27799	LG7_ScCEduL_132_HRSCAF_162	0.713325265328481	0.881	0.592	1.48817567567568	1.74302109438307E-89	3.05534167634408E-85	WD_REPEATS_REGION domain-containing protein
1	G742	LG10_ScCEduL_115_HRSCAF_144	0.713101781803778	0.474	0.055	8.61818181818182	4.44366861032164E-157	7.7893067070328E-153	LytR family transcriptional regulator
1	G22927	LG6_ScCEduL_30_HRSCAF_37	0.710017599358224	0.524	0.096	5.45833333333333	4.46814944001743E-139	7.83221915340655E-135	Alpha-L-iduronidase
1	G35144	tig00019379_0-433943	0.709880057771865	0.516	0.116	4.44827586206897	1.24868361027492E-120	2.18881750045091E-116	Calponin-homology (CH) domain-containing protein
1	G1851	LG10_ScCEduL_115_HRSCAF_144	0.704256473276943	0.977	0.792	1.23358585858586	2.49645512805759E-83	4.37603619397215E-79	Protein kinase domain-containing protein
1	G15821	LG4_ScCEduL_107_HRSCAF_132	0.703889851327016	0.403	0.005	80.6	1.77295702394807E-192	3.10781636727858E-188	SMC hinge domain-containing protein
1	G21456	LG6_ScCEduL_30_HRSCAF_37	0.695200651350711	0.7	0.261	2.68199233716475	1.13689865684605E-101	1.99286965558543E-97	G-patch domain-containing protein
1	G2942	LG10_ScCEduL_115_HRSCAF_144	0.694614515969001	0.483	0.106	4.55660377358491	1.58914371845486E-114	2.78561002407953E-110	Tyrosine-protein phosphatase domain-containing protein
1	G22426	LG6_ScCEduL_30_HRSCAF_37	0.692578625304953	0.42	0.014	30	2.90793880848724E-185	5.09732593739729E-181	Glyoxylate reductase/hydroxypyruvate reductase
1	G28200	LG8_ScCEduL_142_HRSCAF_172	0.68743171116017	0.411	0.049	8.38775510204082	4.16152134764115E-129	7.29473077028017E-125	Kappa-type opioid receptor
1	G35391	tig00021253_arrow_253468-443564	0.685944513820304	0.677	0.256	2.64453125	5.3485874393857E-104	9.37553892249919E-100	WSC domain-containing protein
1	G23333	LG6_ScCEduL_30_HRSCAF_37	0.684661027825572	0.841	0.534	1.5749063670412	1.49572753828404E-59	2.6218608018581E-55	Uncharacterized protein
1	G570	LG10_ScCEduL_115_HRSCAF_144	0.678131051239767	0.435	0.036	12.0833333333333	2.24865981842181E-158	3.94167579571159E-154	Prostanoid TP receptor
1	G31554	LG9_ScCEduL_100_HRSCAF_125	0.677457699914505	0.768	0.438	1.75342465753425	1.93444082558469E-84	3.3908813231674E-80	Small monomeric GTPase
1	G1008	LG10_ScCEduL_115_HRSCAF_144	0.675202211109992	0.761	0.456	1.66885964912281	3.81746710777279E-70	6.69163809321493E-66	Protein of unconfirmed function
1	G588	LG10_ScCEduL_115_HRSCAF_144	0.674249347190547	0.809	0.498	1.62449799196787	6.57700548161443E-80	1.15288329087219E-75	Neurogenic locus Notch protein
1	G16890	LG5_ScCEduL_4_HRSCAF_6	0.673560341425407	0.92	0.55	1.67272727272727	3.25118788555421E-83	5.69900724458798E-79	FGE-sulfatase domain-containing protein
1	G687	LG10_ScCEduL_115_HRSCAF_144	0.672998104750433	0.981	0.633	1.54976303317536	1.8272823538225E-85	3.20304323801547E-81	ncRNA
1	G35063	tig00019279_arrow_370867-558597	0.672702716522789	0.896	0.66	1.35757575757576	9.36582671346937E-77	1.64173576460405E-72	NADH dehydrogenase subunit 2
1	G9230	LG2_ScCEduL_207_HRSCAF_240	0.671244861500073	1	0.991	1.00908173562059	1.63716680259853E-133	2.86978968827497E-129	ncRNA
1	G32596	LG9_ScCEduL_100_HRSCAF_125	0.670584641877407	0.435	0.045	9.66666666666667	2.68241471964429E-147	4.70200476206447E-143	Calmodulin
1	G25715	LG7_ScCEduL_132_HRSCAF_162	0.670245837492761	0.444	0.045	9.86666666666667	4.34783293261676E-153	7.62131634758392E-149	Tetraspanin
1	G22292	LG6_ScCEduL_30_HRSCAF_37	0.66464258243073	0.494	0.073	6.76712328767123	2.03490086859475E-145	3.56697773255974E-141	C1q domain-containing protein
1	G27926	LG7_ScCEduL_132_HRSCAF_162	0.65712250632456	0.524	0.115	4.55652173913044	6.172482344377E-124	1.08197443014584E-119	Transcription initiation factor TFIID subunit
1	G25292	LG7_ScCEduL_132_HRSCAF_162	0.65652488170572	0.598	0.203	2.94581280788177	2.03122752638438E-102	3.56053873099918E-98	C1orf21 protein
1	G24914	LG7_ScCEduL_132_HRSCAF_162	0.654895522596328	0.692	0.262	2.6412213740458	1.39673503005586E-97	2.44833683418491E-93	Ig-like domain-containing protein
1	G25944	LG7_ScCEduL_132_HRSCAF_162	0.653881822186088	0.497	0.082	6.0609756097561	5.40915517163936E-136	9.48170810036664E-132	RING-type domain-containing protein
1	G30249	LG8_ScCEduL_142_HRSCAF_172	0.647095589106496	0.499	0.139	3.58992805755396	4.64550037518776E-95	8.14309760766662E-91	Tripartite motif-containing protein 45
1	G29624	LG8_ScCEduL_142_HRSCAF_172	0.644888843505569	0.727	0.396	1.83585858585859	9.24784837561623E-75	1.62105534176177E-70	PSI domain-containing protein
1	G22301	LG6_ScCEduL_30_HRSCAF_37	0.643722143263317	0.899	0.651	1.38095238095238	5.75804333377301E-75	1.00932741597707E-70	Glutathione S-transferase omega-1
1	G26362	LG7_ScCEduL_132_HRSCAF_162	0.642963237620285	0.311	0.003	103.666666666667	2.31592727339011E-145	4.05958891752553E-141	Protein transport protein sec16
1	G9371	LG2_ScCEduL_207_HRSCAF_240	0.641816726282245	0.773	0.571	1.35376532399299	2.43370440721875E-38	4.26604045541375E-34	BTB domain-containing protein
1	G13090	LG3_ScCEduL_218_HRSCAF_256	0.64177600683683	0.498	0.105	4.74285714285714	1.66708307462716E-118	2.92222992151395E-114	Cytochrome P450 2B2
1	G28514	LG8_ScCEduL_142_HRSCAF_172	0.641396482837255	0.711	0.258	2.75581395348837	2.05341168116681E-107	3.5994253359173E-103	Macrophage-expressed gene 1 protein
1	G26014	LG7_ScCEduL_132_HRSCAF_162	0.637715831815572	0.44	0.031	14.1935483870968	9.54115245492266E-169	1.67246861382339E-164	Palmitoyl-protein thioesterase 2
1	G4950	LG1_ScCEduL_133_HRSCAF_163	0.633722643059435	0.924	0.667	1.38530734632684	6.73089511068438E-77	1.17985860395186E-72	Glycerol-3-phosphate dehydrogenase
1	G22138	LG6_ScCEduL_30_HRSCAF_37	0.632129787233056	0.729	0.38	1.91842105263158	4.49573395609803E-78	7.88057205164424E-74	RAB6A
1	G11650	LG3_ScCEduL_218_HRSCAF_256	0.630292012708971	0.582	0.216	2.69444444444444	2.92778001582079E-88	5.13210558973227E-84	Myosin-IXa
1	G28245	LG8_ScCEduL_142_HRSCAF_172	0.630088191333024	0.761	0.461	1.65075921908894	3.75698932915721E-72	6.58562659507968E-68	SEC7 domain-containing protein
1	G25974	LG7_ScCEduL_132_HRSCAF_162	0.629542631923257	0.953	0.7	1.36142857142857	2.45992199758724E-85	4.31199726957067E-81	FNBP1
1	G15050	LG4_ScCEduL_107_HRSCAF_132	0.629456850430264	0.747	0.405	1.84444444444444	3.54687811781048E-76	6.21732265270999E-72	Aldolase_II domain-containing protein
1	G2803	LG10_ScCEduL_115_HRSCAF_144	0.627109777318122	0.919	0.697	1.31850789096126	1.06875267881867E-72	1.87341657070125E-68	V-SNARE coiled-coil homology domain-containing protein
1	G10077	LG3_ScCEduL_218_HRSCAF_256	0.625786711373567	0.531	0.203	2.61576354679803	1.55624754278584E-74	2.72794631774929E-70	BZIP domain-containing protein
1	G32029	LG9_ScCEduL_100_HRSCAF_125	0.62415019316335	0.443	0.044	10.0681818181818	8.37992597595951E-154	1.46891722432594E-149	Aquaporin
1	G18308	LG5_ScCEduL_4_HRSCAF_6	0.623899013926225	0.413	0.032	12.90625	3.18159631456169E-153	5.57702017979518E-149	ncRNA
1	COX3	Mitochondrial chromosome	0.622951851966219	1	0.956	1.04602510460251	1.05052111725337E-95	1.84145846643343E-91	Mitochondrial Cytochrome c oxidase subunit 3
1	G24959	LG7_ScCEduL_132_HRSCAF_162	0.622497593927567	0.892	0.576	1.54861111111111	3.14839775284752E-71	5.51882642096641E-67	G_PROTEIN_RECEP_F1_2 domain-containing protein
1	G10727	LG3_ScCEduL_218_HRSCAF_256	0.618586815936858	0.737	0.373	1.97587131367292	6.05202040293499E-81	1.06085865643047E-76	PH domain-containing protein
1	G23335	LG6_ScCEduL_30_HRSCAF_37	0.618417757769198	0.852	0.568	1.5	2.8977671951572E-58	5.07949611639106E-54	Group XV phospholipase A2
1	G30318	LG8_ScCEduL_142_HRSCAF_172	0.617098103528742	0.416	0.05	8.32	3.44780407545274E-132	6.04365576386111E-128	polycomb protein PHO
1	G15914	LG4_ScCEduL_107_HRSCAF_132	0.616223321853192	0.539	0.165	3.26666666666667	8.54501529554053E-95	1.4978557311553E-90	EB domain-containing protein
1	G15884	LG4_ScCEduL_107_HRSCAF_132	0.614697677178773	0.619	0.275	2.25090909090909	7.27805035105275E-76	1.27576944603604E-71	SAM domain-containing protein
1	G29357	LG8_ScCEduL_142_HRSCAF_172	0.611499092322075	0.593	0.199	2.97989949748744	1.97399283438914E-95	3.46021203940072E-91	Sema domain-containing protein
1	G17501	LG5_ScCEduL_4_HRSCAF_6	0.610253983138613	0.994	0.888	1.11936936936937	2.19745373327E-85	3.85191664904898E-81	Cystatin-A2
1	G9302	LG2_ScCEduL_207_HRSCAF_240	0.607480334977846	0.39	0.022	17.7272727272727	1.18159150140348E-156	2.07121174281016E-152	Latrophilin-3
1	ND4L	Mitochondrial chromosome	0.605688173319406	0.997	0.938	1.06289978678038	2.48525950653769E-90	4.35641138900993E-86	Mitochondrial NADH dehydrogenase 4L
1	G6498	LG1_ScCEduL_133_HRSCAF_163	0.603558381922778	0.953	0.719	1.32545201668985	2.6750956049916E-74	4.68917508598978E-70	Plastin-3
1	G10083	LG3_ScCEduL_218_HRSCAF_256	0.602764493457712	0.714	0.403	1.77171215880893	1.14046440778581E-62	1.99912006040774E-58	Receptor expression-enhancing protein
1	G9885	LG2_ScCEduL_207_HRSCAF_240	0.602518045091472	0.644	0.303	2.12541254125413	1.8729402554351E-74	3.28307697375219E-70	CRIB domain-containing protein
1	G32739	LG9_ScCEduL_100_HRSCAF_125	0.602067759909524	0.479	0.087	5.50574712643678	2.64435815551104E-117	4.63529541079531E-113	Aminopeptidase
1	G5903	LG1_ScCEduL_133_HRSCAF_163	0.599914643873897	0.611	0.272	2.24632352941176	4.89505847420838E-70	8.58054799943987E-66	G_PROTEIN_RECEP_F1_2 domain-containing protein
1	G816	LG10_ScCEduL_115_HRSCAF_144	0.597216355375516	0.435	0.06	7.25	7.00803371247664E-131	1.22843822946003E-126	4-alpha-glucanotransferase
1	G3378	LG10_ScCEduL_115_HRSCAF_144	0.596604293277865	0.756	0.364	2.07692307692308	1.3965110436768E-75	2.44794420846106E-71	Annexin
1	G18461	LG5_ScCEduL_4_HRSCAF_6	0.592470859108886	0.376	0.063	5.96825396825397	5.0755407589906E-99	8.89691539643463E-95	G_PROTEIN_RECEP_F1_2 domain-containing protein
1	G17853	LG5_ScCEduL_4_HRSCAF_6	0.590992212189277	0.436	0.078	5.58974358974359	4.85719679687886E-112	8.51418026524895E-108	G_PROTEIN_RECEP_F1_2 domain-containing protein
1	G25582	LG7_ScCEduL_132_HRSCAF_162	0.588686283289271	0.612	0.259	2.36293436293436	3.29163667585741E-76	5.76990992911045E-72	Protein zwilch homolog
1	G3268	LG10_ScCEduL_115_HRSCAF_144	0.584895177028234	0.647	0.344	1.88081395348837	4.10608377732294E-52	7.19755425326938E-48	Poly(A)-specific ribonuclease
1	G1767	LG10_ScCEduL_115_HRSCAF_144	0.580244011138273	0.546	0.21	2.6	9.50349939530227E-77	1.66586840900253E-72	Eukaryotic elongation factor 2 kinase
1	G32142	LG9_ScCEduL_100_HRSCAF_125	0.579017120069809	0.272	0.054	5.03703703703704	3.73683429619831E-59	6.55029683780602E-55	Angiopoietin-1 receptor
1	G23111	LG6_ScCEduL_30_HRSCAF_37	0.575085821279916	0.503	0.137	3.67153284671533	7.2238566956547E-98	1.26626984018131E-93	PPM-type phosphatase domain-containing protein
1	G24312	LG7_ScCEduL_132_HRSCAF_162	0.573470803714093	0.673	0.298	2.25838926174497	1.58204247037543E-80	2.7731622463211E-76	HP domain-containing protein
1	G27546	LG7_ScCEduL_132_HRSCAF_162	0.569116671460317	0.584	0.249	2.34538152610442	1.14814713319688E-70	2.01258710978082E-66	Dynamin GTPase
1	G32294	LG9_ScCEduL_100_HRSCAF_125	0.560517538914588	0.372	0.026	14.3076923076923	6.09695089186585E-141	1.06873452183516E-136	PNPLA domain-containing protein
1	G30104	LG8_ScCEduL_142_HRSCAF_172	0.558622528463441	0.407	0.069	5.89855072463768	4.07829238636043E-108	7.1488387240512E-104	WSC domain-containing protein
1	G35030	tig00019133_arrow_105063-963246	0.558120076281441	0.534	0.199	2.68341708542714	4.07313988911129E-74	7.13980691162317E-70	5-aminolevulinate synthase
1	G27305	LG7_ScCEduL_132_HRSCAF_162	0.555960158122746	0.534	0.207	2.57971014492754	2.78699814084239E-71	4.88532904108263E-67	Dachshund-like protein 1
1	G3264	LG10_ScCEduL_115_HRSCAF_144	0.55466884867027	0.718	0.465	1.54408602150538	1.93927796677008E-48	3.39936034795128E-44	Poly [ADP-ribose] polymerase 12
1	G4467	LG1_ScCEduL_133_HRSCAF_163	0.552053406908297	0.465	0.093	5	1.35629867469825E-110	2.37745594687857E-106	Guanylate cyclase
1	G19030	LG5_ScCEduL_4_HRSCAF_6	0.550572026390371	0.467	0.137	3.40875912408759	1.14444081904195E-80	2.00609031169863E-76	Tripartite motif-containing protein 3
1	G25869	LG7_ScCEduL_132_HRSCAF_162	0.549944885854997	0.908	0.602	1.50830564784053	3.88423777319925E-72	6.80868039264097E-68	C-myc promoter-binding protein
1	G29860	LG8_ScCEduL_142_HRSCAF_172	0.549560020847088	0.684	0.379	1.80474934036939	1.58528954628482E-59	2.77885404568266E-55	Sporozoite threonine and asparagine-rich protein
1	G2579	LG10_ScCEduL_115_HRSCAF_144	0.54647311816526	0.648	0.333	1.94594594594595	1.02091844655777E-60	1.78956794497112E-56	Tyrosine-protein kinase
1	G9961	LG2_ScCEduL_207_HRSCAF_240	0.545160342395813	0.394	0.059	6.67796610169492	1.77848256889716E-111	3.11750209501984E-107	Ig-like domain-containing protein
1	G27426	LG7_ScCEduL_132_HRSCAF_162	0.542594801034157	0.798	0.556	1.43525179856115	5.44145544179371E-53	9.5383272439202E-49	RH2 domain-containing protein
1	G2577	LG10_ScCEduL_115_HRSCAF_144	0.542586817618376	0.662	0.378	1.75132275132275	3.29466638037108E-56	5.77522069815246E-52	Phosphatase and actin regulator 1
1	G3254	LG10_ScCEduL_115_HRSCAF_144	0.542237927493047	0.502	0.21	2.39047619047619	7.26974657722088E-60	1.27431387752105E-55	cAMP-dependent protein kinase regulatory subunit
1	G25772	LG7_ScCEduL_132_HRSCAF_162	0.542095491657272	0.601	0.297	2.02356902356902	2.50555471968404E-60	4.39198686813416E-56	TPR_REGION domain-containing protein
1	G2257	LG10_ScCEduL_115_HRSCAF_144	0.539896392817616	0.487	0.214	2.27570093457944	3.35545675475212E-53	5.881780145405E-49	C1q domain-containing protein
1	G153	LG10_ScCEduL_115_HRSCAF_144	0.539513806120913	0.999	0.948	1.05379746835443	2.60520137985925E-72	4.56665749875528E-68	Myosin regulatory light chain sqh
1	G32403	LG9_ScCEduL_100_HRSCAF_125	0.5367187719787	0.39	0.062	6.29032258064516	1.72712836185982E-104	3.02748330550407E-100	Reverse transcriptase domain-containing protein
1	G30405	LG8_ScCEduL_142_HRSCAF_172	0.534368543360738	0.579	0.238	2.4327731092437	1.44106808315117E-69	2.52604824295568E-65	Putative serine/threonine-protein kinase roco5
1	G21670	LG6_ScCEduL_30_HRSCAF_37	0.531012721713377	0.619	0.3	2.06333333333333	1.11238671823455E-62	1.94990267839335E-58	Ubiquitin-associated and SH3 domain-containing protein B
1	G3706	LG1_ScCEduL_133_HRSCAF_163	0.530416771946187	0.322	0.098	3.28571428571429	3.95542032397394E-51	6.93345628589392E-47	Peptidase A2 domain-containing protein
1	G21476	LG6_ScCEduL_30_HRSCAF_37	0.529566714526579	0.635	0.348	1.82471264367816	5.79147598947248E-54	1.01518782619463E-49	ncRNA
1	G14162	LG4_ScCEduL_107_HRSCAF_132	0.528564105209208	0.573	0.271	2.11439114391144	1.13932598831254E-59	1.99712452491306E-55	B-cell linker protein
1	G12738	LG3_ScCEduL_218_HRSCAF_256	0.528541344039097	0.729	0.438	1.66438356164384	5.40979948119479E-53	9.48283751058635E-49	Kinase
1	G5244	LG1_ScCEduL_133_HRSCAF_163	0.527144676235971	0.434	0.109	3.98165137614679	1.75360488199246E-88	3.07389399764458E-84	Mps one binder kinase activator-like 2
1	G4679	LG1_ScCEduL_133_HRSCAF_163	0.525423453774401	0.756	0.473	1.59830866807611	7.64221747502772E-55	1.33960430119761E-50	Arf-GAP with SH3 domain, ANK repeat and PH domain-containing protein 1
1	G26921	LG7_ScCEduL_132_HRSCAF_162	0.525020399160709	0.833	0.56	1.4875	2.31624723700172E-52	4.06014978174031E-48	Disabled-like 2-interacting protein
1	G6285	LG1_ScCEduL_133_HRSCAF_163	0.523137300445753	0.643	0.264	2.43560606060606	6.52456906976224E-71	1.14369171223862E-66	DNA-(apurinic or apyrimidinic site) endonuclease
1	G15835	LG4_ScCEduL_107_HRSCAF_132	0.52167060373747	0.588	0.284	2.07042253521127	1.64459784811346E-57	2.88281556795808E-53	Phospholipase A2
1	G13529	LG3_ScCEduL_218_HRSCAF_256	0.52163491457732	0.334	0.007	47.7142857142857	2.13628719703899E-151	3.74469782768964E-147	Potassium channel subfamily K member 12
1	G11418	LG3_ScCEduL_218_HRSCAF_256	0.52153381702477	0.773	0.473	1.63424947145877	2.24008162078105E-46	3.92663907306711E-42	Cartilage matrix protein
1	G23319	LG6_ScCEduL_30_HRSCAF_37	0.517836527446188	0.598	0.275	2.17454545454545	3.10066227239405E-65	5.43515089727952E-61	Leucine-rich repeat-containing protein 16A
1	G1576	LG10_ScCEduL_115_HRSCAF_144	0.515806914597944	0.763	0.35	2.18	1.46335380577021E-69	2.56511288613461E-65	Triacylglycerol lipase
1	G3453	LG10_ScCEduL_115_HRSCAF_144	0.513569778043329	0.601	0.317	1.89589905362776	8.12806269413948E-54	1.42476810965571E-49	Protein Njmu-R1
1	G113	LG10_ScCEduL_115_HRSCAF_144	0.512654306709592	0.349	0.053	6.58490566037736	3.17398414365096E-97	5.56367680540577E-93	TPR_REGION domain-containing protein
1	G28641	LG8_ScCEduL_142_HRSCAF_172	0.511272029609003	0.802	0.581	1.38037865748709	1.25761228050265E-50	2.20446856649309E-46	Wiskott-Aldrich syndrome protein
1	G11574	LG3_ScCEduL_218_HRSCAF_256	0.502158778473333	0.643	0.347	1.85302593659942	1.90819409338042E-52	3.34487342628654E-48	Peroxiredoxin-5
1	G31783	LG9_ScCEduL_100_HRSCAF_125	0.50168856891727	0.543	0.209	2.59808612440191	1.85560838006069E-68	3.25269592940838E-64	Calcitonin receptor
1	G4677	LG1_ScCEduL_133_HRSCAF_163	0.500303184833421	0.608	0.276	2.20289855072464	2.12253777121945E-60	3.72059645917057E-56	Protein FAM21
1	G24690	LG7_ScCEduL_132_HRSCAF_162	0.500203100822854	0.986	0.932	1.05793991416309	5.35748970013925E-69	9.39114369537409E-65	ATP synthase subunit
1	G22918	LG6_ScCEduL_30_HRSCAF_37	0.500179523587505	0.996	0.931	1.06981740064447	1.80119969418395E-58	3.15732294393504E-54	SJCHGC06643 protein
1	G6760	LG1_ScCEduL_133_HRSCAF_163	0.499272821433496	0.39	0.066	5.90909090909091	1.61972631635436E-102	2.83921825993757E-98	Metalloendopeptidase
1	G27930	LG7_ScCEduL_132_HRSCAF_162	0.49781926554665	0.643	0.34	1.89117647058824	3.51204322052759E-54	6.15626056126282E-50	BTB domain-containing protein
1	G23780	LG6_ScCEduL_30_HRSCAF_37	0.496952736824858	0.335	0.048	6.97916666666667	1.55377289970475E-94	2.72360851589246E-90	Phosphoenolpyruvate carboxykinase (GTP)
1	G4466	LG1_ScCEduL_133_HRSCAF_163	0.494176216434429	0.293	0.015	19.5333333333333	5.09084444656709E-115	8.92374123038745E-111	[Histone H4]-N-methyl-L-lysine(20) N-methyltransferase
1	G1743	LG10_ScCEduL_115_HRSCAF_144	0.49269288563984	0.86	0.503	1.70974155069583	1.69869678794676E-69	2.97764559959188E-65	Protein kinase C
1	G5711	LG1_ScCEduL_133_HRSCAF_163	0.491516633404101	0.349	0.057	6.12280701754386	1.97963862423858E-92	3.4701085444278E-88	Nuclear receptor ROR-gamma
1	G16091	LG4_ScCEduL_107_HRSCAF_132	0.490881479603147	0.923	0.682	1.3533724340176	7.973457625152E-48	1.39766738711289E-43	BHLH domain-containing protein
1	G13216	LG3_ScCEduL_218_HRSCAF_256	0.488358606602885	0.494	0.228	2.16666666666667	6.05778592471568E-48	1.06186929474341E-43	NFX1-type zinc finger-containing protein 1
1	G1413	LG10_ScCEduL_115_HRSCAF_144	0.487948493075131	0.752	0.451	1.66740576496674	1.66691511825186E-60	2.92193551078368E-56	Arf-GAP with dual PH domain-containing protein 1
1	G25693	LG7_ScCEduL_132_HRSCAF_162	0.486699883722467	0.498	0.213	2.33802816901408	3.146951458168E-55	5.51629121102269E-51	Non-specific serine/threonine protein kinase
1	G5689	LG1_ScCEduL_133_HRSCAF_163	0.485189400656878	0.626	0.341	1.83577712609971	4.71493354887904E-51	8.26480701783007E-47	Ankyrin repeat and sterile alpha motif domain-containing protein 1B
1	G3525	LG10_ScCEduL_115_HRSCAF_144	0.485169065379188	0.724	0.562	1.28825622775801	2.38240483698044E-39	4.17611743874302E-35	NADH dehydrogenase [ubiquinone] 1 beta subcomplex subunit 10
1	ATP6	Mitochondrial chromosome	0.483975973459581	0.929	0.78	1.19102564102564	1.22797448799333E-47	2.15251648000351E-43	Mitochondrial ATP synthase F0 subunit 6
1	G19421	LG5_ScCEduL_4_HRSCAF_6	0.483636388709357	0.399	0.142	2.80985915492958	3.13171200470954E-53	5.48957797305535E-49	RING-type domain-containing protein
1	G17159	LG5_ScCEduL_4_HRSCAF_6	0.483364531078725	0.792	0.561	1.41176470588235	2.89480562100928E-45	5.07430477306716E-41	SH3 domain-containing protein
1	G3521	LG10_ScCEduL_115_HRSCAF_144	0.48310396289416	0.66	0.459	1.43790849673203	2.43047164985526E-32	4.26037375503129E-28	J domain-containing protein
1	G20676	LG6_ScCEduL_30_HRSCAF_37	0.482989142465895	0.588	0.332	1.7710843373494	2.69342190095163E-43	4.72129925017811E-39	Protein yippee-like
1	G29252	LG8_ScCEduL_142_HRSCAF_172	0.482182023009895	0.35	0.036	9.72222222222222	8.51605476082948E-115	1.4927792390258E-110	FYVE, RhoGEF and PH domain-containing protein 6
1	G28768	LG8_ScCEduL_142_HRSCAF_172	0.480938476582321	0.453	0.13	3.48461538461538	1.33176895039007E-76	2.33445779313875E-72	ncRNA
1	G17140	LG5_ScCEduL_4_HRSCAF_6	0.479323079181973	0.52	0.251	2.07171314741036	7.26808461762442E-49	1.27402255262338E-44	Ataxin-7-like protein 3
1	G9151	LG2_ScCEduL_207_HRSCAF_240	0.478704034303839	0.456	0.134	3.40298507462687	3.2469028566434E-75	5.69149601741022E-71	Receptor-type tyrosine-protein phosphatase T
1	G22723	LG6_ScCEduL_30_HRSCAF_37	0.478579669402172	0.353	0.053	6.66037735849057	7.54435705972773E-97	1.32245034899967E-92	G_PROTEIN_RECEP_F1_2 domain-containing protein
1	G13341	LG3_ScCEduL_218_HRSCAF_256	0.476908106263834	0.389	0.077	5.05194805194805	4.33324900502436E-91	7.5957521809072E-87	Uncharacterized protein
1	G9960	LG2_ScCEduL_207_HRSCAF_240	0.476832281588182	0.365	0.062	5.88709677419355	2.0298592184196E-94	3.55814022396772E-90	Ig-like domain-containing protein
1	G6011	LG1_ScCEduL_133_HRSCAF_163	0.475023778982266	0.605	0.32	1.890625	3.14814108385694E-46	5.51837650589283E-42	Zinc finger CCCH-type antiviral protein 1
1	G34812	tig00006943_arrow_137099-167093	0.474921659354484	0.588	0.325	1.80923076923077	1.3462621031364E-44	2.3598628405878E-40	NR LBD domain-containing protein
1	G22911	LG6_ScCEduL_30_HRSCAF_37	0.473786324589644	0.533	0.253	2.10671936758893	1.26569322285089E-51	2.21863365033532E-47	Arf-GAP with coiled-coil, ANK repeat and PH domain-containing protein 2
1	G31279	LG8_ScCEduL_142_HRSCAF_172	0.472793266973041	0.777	0.298	2.60738255033557	1.017741413628E-83	1.78399892394852E-79	Neurogenic locus notch-like protein 1
1	G20472	LG6_ScCEduL_30_HRSCAF_37	0.471530680042906	0.684	0.433	1.5796766743649	1.27034597300499E-40	2.22678945608045E-36	LisH domain-containing protein
1	G5845	LG1_ScCEduL_133_HRSCAF_163	0.470720436539279	0.365	0.077	4.74025974025974	3.93732506612818E-82	6.90173710841609E-78	Temptin
1	G25017	LG7_ScCEduL_132_HRSCAF_162	0.468146663669706	0.638	0.389	1.6401028277635	2.62508600478007E-44	4.60151325777899E-40	E3 ubiquitin-protein ligase CBL
1	G510	LG10_ScCEduL_115_HRSCAF_144	0.465857863445438	0.448	0.184	2.43478260869565	1.38996910705758E-52	2.43647684776123E-48	Non-specific serine/threonine protein kinase
1	G5846	LG1_ScCEduL_133_HRSCAF_163	0.464056511033961	0.331	0.031	10.6774193548387	4.36428753392782E-112	7.65015961822207E-108	C-type lectin domain-containing protein
1	G23038	LG6_ScCEduL_30_HRSCAF_37	0.463486476557344	0.424	0.132	3.21212121212121	1.04963402397201E-67	1.83990348062054E-63	Phosphatidylcholine 2-acylhydrolase
1	G3851	LG1_ScCEduL_133_HRSCAF_163	0.462348064383713	0.525	0.248	2.11693548387097	3.1611870385177E-49	5.54124475981768E-45	Multiple epidermal growth factor-like domains 6
1	G26575	LG7_ScCEduL_132_HRSCAF_162	0.459439348403658	0.388	0.092	4.21739130434783	3.44335167367226E-77	6.0358511487801E-73	VWFA domain-containing protein
1	G11467	LG3_ScCEduL_218_HRSCAF_256	0.458515816084381	0.619	0.327	1.89296636085627	3.31817164379558E-48	5.81642307440927E-44	Transmembrane protein 86A
1	G34944	tig00019055_arrow_0-261312	0.457773007585542	0.548	0.255	2.14901960784314	1.00531042247508E-53	1.76220863955656E-49	Tyrosine-protein phosphatase non-receptor type 22
1	G26345	LG7_ScCEduL_132_HRSCAF_162	0.456945965755342	0.356	0.076	4.68421052631579	7.76305347680426E-79	1.36078564394902E-74	SUN domain-containing protein
1	G11065	LG3_ScCEduL_218_HRSCAF_256	0.455305847251138	0.397	0.102	3.8921568627451	3.47146252470502E-74	6.08512665955544E-70	Unplaced genomic scaffold GYMLUscaffold_106, whole genome shotgun sequence
1	G29040	LG8_ScCEduL_142_HRSCAF_172	0.455040788635536	0.449	0.14	3.20714285714286	3.41207195081534E-66	5.98102092258421E-62	Severin
1	G23557	LG6_ScCEduL_30_HRSCAF_37	0.454321618616214	0.321	0.02	16.05	1.10344828316823E-121	1.93423449556559E-117	Guanylate cyclase
1	G4111	LG1_ScCEduL_133_HRSCAF_163	0.453886179843121	0.805	0.381	2.11286089238845	1.01891671298244E-73	1.78605910618692E-69	5-methyltetrahydrofolate--homocysteine methyltransferase
1	G1759	LG10_ScCEduL_115_HRSCAF_144	0.452785065982088	0.644	0.363	1.77410468319559	1.84469437227563E-44	3.23356476516195E-40	Histone-lysine N-methyltransferase, H3 lysine-9 specific 5
1	G22523	LG6_ScCEduL_30_HRSCAF_37	0.451625496822422	0.927	0.783	1.18390804597701	1.77400073890482E-42	3.10964589522626E-38	EF-hand domain-containing protein D2
1	G14091	LG4_ScCEduL_107_HRSCAF_132	0.451549023250164	0.629	0.382	1.64659685863874	7.73858396258518E-43	1.35649638280156E-38	Uncharacterized protein
1	G2151	LG10_ScCEduL_115_HRSCAF_144	0.45142187683611	0.739	0.509	1.45186640471513	8.02091216287996E-45	1.40598569303123E-40	Arf-GAP domain-containing protein
1	G30305	LG8_ScCEduL_142_HRSCAF_172	0.450878136158051	0.448	0.135	3.31851851851852	9.70833960333716E-68	1.70177484906897E-63	Aurora kinase
1	G32069	LG9_ScCEduL_100_HRSCAF_125	0.447641898526511	0.421	0.137	3.07299270072993	2.61174242426046E-63	4.57812329548616E-59	Carboxylic ester hydrolase
1	G19320	LG5_ScCEduL_4_HRSCAF_6	0.445906716969492	0.318	0.063	5.04761904761905	7.34648359859003E-72	1.28776510999685E-67	Transgelin
1	G14406	LG4_ScCEduL_107_HRSCAF_132	0.442244984921761	0.548	0.269	2.03717472118959	4.70668586351222E-48	8.25034965015058E-44	IRS-type PTB domain-containing protein
1	G23245	LG6_ScCEduL_30_HRSCAF_37	0.440908077343155	0.489	0.216	2.26388888888889	4.67603275819447E-50	8.19661782183909E-46	GATA-type domain-containing protein
1	G28118	LG7_ScCEduL_132_HRSCAF_162	0.440429792661001	0.463	0.29	1.59655172413793	1.26636373581408E-17	2.21980899250851E-13	Exodeoxyribonuclease III
1	G26782	LG7_ScCEduL_132_HRSCAF_162	0.440104359492536	0.698	0.438	1.59360730593607	8.96470128024029E-43	1.57142248741332E-38	LIM zinc-binding domain-containing protein
1	G15598	LG4_ScCEduL_107_HRSCAF_132	0.439800162455656	0.772	0.539	1.43228200371058	8.10878523002516E-42	1.42138896297111E-37	Non-specific serine/threonine protein kinase
1	G22133	LG6_ScCEduL_30_HRSCAF_37	0.439429803802046	0.504	0.216	2.33333333333333	4.46772180943689E-52	7.83146955976192E-48	Transmembrane protein 134
1	G34760	tig00005093_arrow_435262-517201	0.436086587163822	0.62	0.406	1.52709359605911	1.85581101766912E-32	3.2530511328722E-28	2-phospho-D-glycerate hydro-lyase
1	G8838	LG2_ScCEduL_207_HRSCAF_240	0.435401906447491	0.315	0.031	10.1612903225806	8.87807762589158E-102	1.55623822704253E-97	C-type lectin domain-containing protein
1	G2586	LG10_ScCEduL_115_HRSCAF_144	0.433303511427454	0.35	0.065	5.38461538461538	1.18199605450392E-83	2.07192088393992E-79	Putative ferric-chelate reductase 1
1	G2786	LG10_ScCEduL_115_HRSCAF_144	0.432620444314148	0.312	0.025	12.48	3.77541496695302E-110	6.61792489557194E-106	G_PROTEIN_RECEP_F1_2 domain-containing protein
1	G21817	LG6_ScCEduL_30_HRSCAF_37	0.431432959280731	0.54	0.267	2.02247191011236	7.24895691130119E-47	1.27066965698199E-42	Active breakpoint cluster region-related protein
1	G28609	LG8_ScCEduL_142_HRSCAF_172	0.430747000236429	0.66	0.457	1.44420131291028	4.21060980386639E-33	7.3807779251974E-29	(S)-3-amino-2-methylpropionate transaminase
1	G25458	LG7_ScCEduL_132_HRSCAF_162	0.429458633328442	0.285	0.011	25.9090909090909	1.83558353190239E-118	3.2175943730717E-114	Lysosomal thioesterase PPT2-A
1	G25663	LG7_ScCEduL_132_HRSCAF_162	0.426238151083285	0.347	0.071	4.88732394366197	4.36847035080992E-76	7.65749167793471E-72	AMP-binding domain-containing protein
1	G10456	LG3_ScCEduL_218_HRSCAF_256	0.425337201617397	0.56	0.298	1.87919463087248	5.72235924324745E-42	1.00307235174885E-37	Uncharacterized protein
1	G14859	LG4_ScCEduL_107_HRSCAF_132	0.424008730834067	0.601	0.318	1.88993710691824	4.96117110810403E-45	8.69643683539555E-41	Sulfotransferase
1	G29863	LG8_ScCEduL_142_HRSCAF_172	0.423962423271334	0.567	0.373	1.5201072386059	1.15955612043199E-25	2.03258592350523E-21	Predicted protein
1	G26971	LG7_ScCEduL_132_HRSCAF_162	0.422656051605037	0.37	0.084	4.4047619047619	4.14603238043696E-77	7.26758015966794E-73	Protein kinase domain-containing protein
1	G13028	LG3_ScCEduL_218_HRSCAF_256	0.422280179613254	0.426	0.168	2.53571428571429	7.01923505932292E-50	1.23040171354871E-45	Glucose-6-phosphate 1-epimerase
1	ND6	Mitochondrial chromosome	0.421855496316261	0.999	0.97	1.02989690721649	1.12209079721785E-55	1.96691295844317E-51	Mitochondrial NADH dehydrogenase 6
1	G31691	LG9_ScCEduL_100_HRSCAF_125	0.420080239673343	0.553	0.288	1.92013888888889	1.07209519714464E-42	1.87927567107484E-38	DDE-1 domain-containing protein
1	G30306	LG8_ScCEduL_142_HRSCAF_172	0.419431207842424	0.321	0.037	8.67567567567568	2.03977209272603E-98	3.57551650133945E-94	HALZ domain-containing protein
1	G5113	LG1_ScCEduL_133_HRSCAF_163	0.415209254455791	0.425	0.194	2.19072164948454	1.25792321041854E-39	2.20501359554266E-35	UDENN domain-containing protein
1	G22657	LG6_ScCEduL_30_HRSCAF_37	0.414613454405331	0.813	0.617	1.31766612641815	1.65146791032922E-34	2.8948581000161E-30	Coronin
1	G23299	LG6_ScCEduL_30_HRSCAF_37	0.414143521330871	0.542	0.278	1.94964028776978	2.32797525498533E-43	4.08070782446379E-39	ARF GTPase-activating protein GIT1
1	G9616	LG2_ScCEduL_207_HRSCAF_240	0.410244138020447	0.284	0.015	18.9333333333333	9.83364240328966E-111	1.72373917687264E-106	Multiple epidermal growth factor-like domains 10
1	G11956	LG3_ScCEduL_218_HRSCAF_256	0.409485124434144	0.587	0.342	1.71637426900585	2.91318980044393E-35	5.10653040119817E-31	Tripartite motif-containing protein 2
1	ND1	Mitochondrial chromosome	0.407733004907529	0.7	0.447	1.56599552572707	6.4807170153104E-38	1.13600488561376E-33	Mitochondrial NADH-ubiquinone oxidoreductase chain 1
1	G35100	tig00019348_arrow_21419-386884	0.406947247695504	0.273	0.11	2.48181818181818	7.0369373873594E-28	1.23350475463023E-23	ncRNA
1	G26293	LG7_ScCEduL_132_HRSCAF_162	0.406772293160979	0.555	0.322	1.72360248447205	1.6778182564851E-35	2.94104762179273E-31	Rab-GAP TBC domain-containing protein
1	G21623	LG6_ScCEduL_30_HRSCAF_37	0.406085421268678	0.674	0.417	1.61630695443645	1.13835960449025E-37	1.99543055071097E-33	t-SNARE coiled-coil homology domain-containing protein
1	G5852	LG1_ScCEduL_133_HRSCAF_163	0.405950771298997	0.272	0.025	10.88	1.15164584521863E-91	2.01872000208373E-87	C-type lectin domain-containing protein
1	G27112	LG7_ScCEduL_132_HRSCAF_162	0.403760630433245	0.452	0.211	2.14218009478673	1.14182269098219E-40	2.00150099502267E-36	DNA-directed RNA polymerases I, II, and III subunit RPABC3
1	G27941	LG7_ScCEduL_132_HRSCAF_162	0.402878218898237	0.565	0.305	1.85245901639344	5.6228456903372E-42	9.85628621059208E-38	Rap guanine nucleotide exchange factor 1
1	G1042	LG10_ScCEduL_115_HRSCAF_144	0.402671912050652	0.51	0.285	1.78947368421053	1.06782337494375E-33	1.87178759393889E-29	SAND domain-containing protein
1	G32100	LG9_ScCEduL_100_HRSCAF_125	0.401398009062018	0.316	0.05	6.32	2.10698392164348E-82	3.69333211624886E-78	G_PROTEIN_RECEP_F1_2 domain-containing protein
1	G35029	tig00019133_arrow_105063-963246	0.401077628834944	0.418	0.16	2.6125	2.05234321734107E-50	3.59755242567716E-46	Tripartite motif-containing protein 2
1	G31781	LG9_ScCEduL_100_HRSCAF_125	0.400854411473187	0.313	0.046	6.80434782608696	2.24935364015696E-85	3.94289199583114E-81	p-glycoprotein
1	G14713	LG4_ScCEduL_107_HRSCAF_132	0.398795051932046	0.303	0.053	5.71698113207547	4.0992549645157E-75	7.18558402729957E-71	Retinol dehydrogenase 11
1	G31255	LG8_ScCEduL_142_HRSCAF_172	0.397006801603308	0.86	0.659	1.30500758725341	1.11471144081843E-34	1.95397768461062E-30	Serine/threonine-protein kinase
1	G15653	LG4_ScCEduL_107_HRSCAF_132	0.395490171416663	0.47	0.252	1.86507936507936	3.74235786388994E-34	6.55997909961267E-30	Shootin-1
1	G30856	LG8_ScCEduL_142_HRSCAF_172	0.394116398173856	0.275	0.052	5.28846153846154	7.09013627699624E-64	1.24282998799467E-59	THAP-type domain-containing protein
1	G28530	LG8_ScCEduL_142_HRSCAF_172	0.391520298882747	0.398	0.175	2.27428571428571	1.17870638861354E-38	2.06615442860068E-34	Tripartite motif-containing protein 2
1	G15922	LG4_ScCEduL_107_HRSCAF_132	0.391384521317944	0.759	0.474	1.60126582278481	2.51170649158018E-40	4.4027703090909E-36	SH3 and PX domain-containing protein 2B
1	G4646	LG1_ScCEduL_133_HRSCAF_163	0.385440780230142	0.641	0.289	2.21799307958478	3.79830495185835E-54	6.6580487501125E-50	C6 finger domain transcription factor nscR
1	G34948	tig00019055_arrow_0-261312	0.384253540089643	0.343	0.085	4.03529411764706	1.39102628338856E-63	2.43832997215181E-59	Uncharacterized protein
1	G22868	LG6_ScCEduL_30_HRSCAF_37	0.383882558143329	0.788	0.646	1.21981424148607	1.93271290107978E-27	3.38785244430274E-23	SMAP domain-containing protein
1	G19673	LG5_ScCEduL_4_HRSCAF_6	0.383737104123404	0.49	0.257	1.90661478599222	6.08498797830229E-36	1.06663754271661E-31	ANK_REP_REGION domain-containing protein
1	G28554	LG8_ScCEduL_142_HRSCAF_172	0.383358536869655	0.997	0.974	1.02361396303901	3.78748675309156E-51	6.63908552949419E-47	Ras-like GTP-binding protein Rho1
1	G16602	LG4_ScCEduL_107_HRSCAF_132	0.383022028218102	0.458	0.273	1.67765567765568	3.58697692318628E-24	6.28761184865324E-20	BZIP domain-containing protein
1	G13317	LG3_ScCEduL_218_HRSCAF_256	0.382809730896589	0.987	0.839	1.17640047675805	1.36498200654428E-48	2.39267695927146E-44	Cell division control protein 42 homolog
1	G9202	LG2_ScCEduL_207_HRSCAF_240	0.38241001140852	0.352	0.101	3.48514851485148	3.00856724296063E-57	5.27371752018569E-53	Receptor-type tyrosine-protein phosphatase T
1	G32736	LG9_ScCEduL_100_HRSCAF_125	0.380684366237365	0.503	0.245	2.0530612244898	2.46288509626318E-41	4.31719128523973E-37	Myosin-Id
1	G12741	LG3_ScCEduL_218_HRSCAF_256	0.380508290572236	0.591	0.364	1.62362637362637	1.28576726191813E-32	2.25382143341629E-28	Non-specific serine/threonine protein kinase
1	G27695	LG7_ScCEduL_132_HRSCAF_162	0.37876130847093	0.494	0.242	2.04132231404959	8.40673925193188E-41	1.47361732347114E-36	SAM domain-containing protein
1	G14836	LG4_ScCEduL_107_HRSCAF_132	0.378634967717138	0.456	0.238	1.91596638655462	3.32324908462261E-34	5.82532332043497E-30	Protein kinase domain-containing protein
1	G26898	LG7_ScCEduL_132_HRSCAF_162	0.378602467143638	0.728	0.547	1.3308957952468	4.20354361228328E-26	7.36839159797137E-22	BTB domain-containing protein
1	G16325	LG4_ScCEduL_107_HRSCAF_132	0.378565029227915	0.626	0.404	1.54950495049505	8.57258812996469E-30	1.50268897330151E-25	Integral membrane protein 2
1	G13670	LG3_ScCEduL_218_HRSCAF_256	0.377879469340851	0.521	0.313	1.66453674121406	1.76986663716896E-30	3.10239922829348E-26	Non-specific serine/threonine protein kinase
1	G34541	tig00000092_383879-927701	0.377555360803914	0.412	0.167	2.46706586826347	1.74241861841939E-44	3.05428559622735E-40	Zinc finger CCCH domain-containing protein 10
1	G10072	LG3_ScCEduL_218_HRSCAF_256	0.374770125573184	0.513	0.314	1.63375796178344	2.01456508829878E-30	3.53133114327893E-26	Protein kinase domain-containing protein
1	G16496	LG4_ScCEduL_107_HRSCAF_132	0.371705849497256	1	0.992	1.00806451612903	2.02021993149822E-43	3.54124351792323E-39	Profilin
1	G9619	LG2_ScCEduL_207_HRSCAF_240	0.371638880830219	0.266	0.03	8.86666666666667	7.26492526261097E-81	1.27346874928308E-76	Multiple epidermal growth factor-like domains 11
1	G10825	LG3_ScCEduL_218_HRSCAF_256	0.371494512330467	0.513	0.286	1.79370629370629	2.92958344271003E-33	5.13526681672642E-29	Protein kinase C
1	G19889	LG5_ScCEduL_4_HRSCAF_6	0.365657416297165	0.413	0.171	2.41520467836257	2.70641457036405E-44	4.74407410039114E-40	RING-type domain-containing protein
1	G23181	LG6_ScCEduL_30_HRSCAF_37	0.365478274570644	0.503	0.319	1.57680250783699	4.06201700710447E-24	7.12030961175342E-20	Lysophosphatidylcholine acyltransferase 2
1	G16716	LG5_ScCEduL_4_HRSCAF_6	0.364802783110714	0.845	0.709	1.19181946403385	5.03443450290913E-29	8.82486024014941E-25	ATP synthase subunit b
1	G10064	LG3_ScCEduL_218_HRSCAF_256	0.363938651903794	0.543	0.356	1.5252808988764	5.98652210853854E-26	1.04937746040572E-21	Myosin-Ie
1	G24031	LG6_ScCEduL_30_HRSCAF_37	0.362864941479823	0.286	0.069	4.14492753623188	1.39144050543606E-54	2.43905606197887E-50	Transmembrane protein 120A,Transmembrane protein 120B-B,Transmembrane protein 120 homolog,Transmembrane protein 120B-A,Transmembrane protein 120B
1	G17554	LG5_ScCEduL_4_HRSCAF_6	0.362669633639575	0.362	0.117	3.09401709401709	3.29609570449255E-51	5.777726160405E-47	G_PROTEIN_RECEP_F1_2 domain-containing protein
1	G7053	LG1_ScCEduL_133_HRSCAF_163	0.361946883034927	0.307	0.082	3.74390243902439	7.71386804371088E-54	1.35216392938208E-49	Tyrosine-protein phosphatase non-receptor type 23
1	G15158	LG4_ScCEduL_107_HRSCAF_132	0.361618813168885	0.289	0.069	4.18840579710145	2.26195461472824E-55	3.96498024415713E-51	CELSR2
1	G9066	LG2_ScCEduL_207_HRSCAF_240	0.359963533032173	0.685	0.464	1.47629310344828	2.62498873953154E-29	4.60134276152484E-25	ANK_REP_REGION domain-containing protein
1	G28469	LG8_ScCEduL_142_HRSCAF_172	0.359089419457029	0.348	0.085	4.09411764705882	5.58389757776669E-64	9.78801406406723E-60	6-phosphofructo-2-kinase
1	G11033	LG3_ScCEduL_218_HRSCAF_256	0.358744923923975	0.475	0.261	1.81992337164751	1.15758026462376E-30	2.02912244585898E-26	ncRNA
1	G32369	LG9_ScCEduL_100_HRSCAF_125	0.357314726628256	0.797	0.523	1.52390057361377	1.8608311501558E-37	3.2618509231081E-33	Cubilin
1	G4130	LG1_ScCEduL_133_HRSCAF_163	0.356665664558541	0.584	0.304	1.92105263157895	1.94854178946719E-39	3.41559890275703E-35	Aldehyde dehydrogenase
1	G17226	LG5_ScCEduL_4_HRSCAF_6	0.356478679736511	0.453	0.176	2.57386363636364	2.42835499757555E-50	4.25666347525018E-46	ARHGAP20
1	G15302	LG4_ScCEduL_107_HRSCAF_132	0.355520736308697	0.779	0.657	1.18569254185693	9.00925619977583E-25	1.5792325192587E-20	ncRNA
1	G29989	LG8_ScCEduL_142_HRSCAF_172	0.355304977002997	0.75	0.636	1.17924528301887	8.8390882521928E-19	1.54940377972688E-14	PT-TG domain-containing protein
1	G22240	LG6_ScCEduL_30_HRSCAF_37	0.354100221157714	0.266	0.027	9.85185185185185	1.91366166021506E-84	3.35445752419098E-80	Choline-specific glycerophosphodiester phosphodiesterase
1	ND5	Mitochondrial chromosome	0.353941163642495	0.99	0.906	1.09271523178808	8.62370548575136E-35	1.51164933459736E-30	Mitochondrial NADH:ubiquinone reductase (H(+)-translocating)
1	G16042	LG4_ScCEduL_107_HRSCAF_132	0.353680306359555	0.836	0.659	1.26858877086495	6.40873576697454E-27	1.12338729259297E-22	Drebrin-like protein
1	G3197	LG10_ScCEduL_115_HRSCAF_144	0.353421054924884	0.861	0.746	1.15415549597855	2.49252835791769E-26	4.36915295859391E-22	RNA helicase
1	G4795	LG1_ScCEduL_133_HRSCAF_163	0.352614181911036	0.311	0.082	3.79268292682927	5.28371768434523E-55	9.26182872888876E-51	WSC domain-containing protein
1	G2114	LG10_ScCEduL_115_HRSCAF_144	0.351834908373423	0.313	0.093	3.36559139784946	3.17648695054327E-49	5.56806397560729E-45	SEC14-like protein 1
1	G34952	tig00019055_arrow_0-261312	0.35088885060607	0.598	0.316	1.89240506329114	1.79053715108734E-37	3.138632572141E-33	Uncharacterized protein
1	G34566	tig00000567_0-138885	0.349265664601327	0.297	0.063	4.71428571428571	5.2940969080416E-61	9.28002247010612E-57	DRAM2
1	G4513	LG1_ScCEduL_133_HRSCAF_163	0.347044549658236	0.282	0.053	5.32075471698113	4.38998919293473E-64	7.69521205629529E-60	G_PROTEIN_RECEP_F1_2 domain-containing protein
1	G16231	LG4_ScCEduL_107_HRSCAF_132	0.345463833849884	0.932	0.819	1.13797313797314	2.18215835694037E-32	3.82510538388078E-28	WD repeat-containing protein 55 homolog
1	G25776	LG7_ScCEduL_132_HRSCAF_162	0.344945390821497	0.307	0.055	5.58181818181818	4.35710779714839E-71	7.63757425762142E-67	Heat shock 70 kDa protein 12A
1	G82	LG10_ScCEduL_115_HRSCAF_144	0.343705868055782	0.259	0.031	8.35483870967742	2.9792090048155E-77	5.22225546454109E-73	RWD domain-containing protein 3
1	G23342	LG6_ScCEduL_30_HRSCAF_37	0.343380767328594	0.635	0.412	1.54126213592233	3.35692321979876E-31	5.88435071198524E-27	Charged multivesicular body protein 4b
1	G20953	LG6_ScCEduL_30_HRSCAF_37	0.342807051626355	0.25	0.026	9.61538461538461	1.5353220171805E-79	2.6912659639157E-75	Riboflavin transporter 2
1	G31213	LG8_ScCEduL_142_HRSCAF_172	0.342736029182614	0.28	0.06	4.66666666666667	4.13939331460226E-58	7.2559425411663E-54	Tripartite motif-containing protein 2
1	G34947	tig00019055_arrow_0-261312	0.341458933911227	0.255	0.045	5.66666666666667	8.47721185127042E-62	1.48597046540919E-57	Uncharacterized protein
1	G6997	LG1_ScCEduL_133_HRSCAF_163	0.340424292976886	0.512	0.259	1.97683397683398	8.13942152041601E-37	1.42675919831372E-32	Src kinase-associated phosphoprotein 2-A
1	G26371	LG7_ScCEduL_132_HRSCAF_162	0.338744295040964	0.71	0.491	1.44602851323829	2.77865999384391E-29	4.87071310320899E-25	Vesicle-trafficking protein SEC22b
1	G29632	LG8_ScCEduL_142_HRSCAF_172	0.338692106211265	0.348	0.14	2.48571428571429	6.19331699336633E-36	1.08562653576718E-31	Protein DD3-3
1	G10368	LG3_ScCEduL_218_HRSCAF_256	0.336085177671717	0.335	0.132	2.53787878787879	5.28612902892689E-37	9.26605557480595E-33	Protein kinase C
1	G21098	LG6_ScCEduL_30_HRSCAF_37	0.335810249230944	0.291	0.08	3.6375	4.42752639835036E-49	7.76101102366835E-45	Ninjurin-2
1	G653	LG10_ScCEduL_115_HRSCAF_144	0.333210106915174	0.696	0.513	1.35672514619883	1.40333272491275E-23	2.45990193349955E-19	Regulator of G-protein signaling 6
1	G13760	LG3_ScCEduL_218_HRSCAF_256	0.332379925758975	0.539	0.259	2.08108108108108	2.27331171583071E-45	3.98488810667965E-41	SANT domain-containing protein
1	G17836	LG5_ScCEduL_4_HRSCAF_6	0.329482356417018	0.741	0.529	1.4007561436673	1.98479171582301E-28	3.47914139866615E-24	Protein-tyrosine-phosphatase
1	G10733	LG3_ScCEduL_218_HRSCAF_256	0.329193500107781	0.443	0.257	1.72373540856031	1.87364847665305E-25	3.28431841472514E-21	Ras GTPase-activating-like protein IQGAP1
1	G22353	LG6_ScCEduL_30_HRSCAF_37	0.328662120212728	0.362	0.19	1.90526315789474	1.47945868818772E-24	2.59334313452425E-20	Alanine--glyoxylate aminotransferase 2, mitochondrial
1	G35143	tig00019379_0-433943	0.327767545850926	0.475	0.247	1.92307692307692	3.5542866265346E-32	6.2303090276525E-28	Crk-like protein
1	G2842	LG10_ScCEduL_115_HRSCAF_144	0.32771222034061	0.655	0.46	1.42391304347826	7.75519846409497E-26	1.35940873877121E-21	zf-3CxxC domain-containing protein
1	G29411	LG8_ScCEduL_142_HRSCAF_172	0.327383076513422	0.956	0.903	1.05869324473976	6.00060410626294E-30	1.05184589378683E-25	Actin-related protein 2/3 complex subunit 4
1	G5795	LG1_ScCEduL_133_HRSCAF_163	0.327059184194745	0.9	0.808	1.11386138613861	6.99150539530927E-22	1.22554098074376E-17	Adenylyl cyclase-associated protein
1	G11230	LG3_ScCEduL_218_HRSCAF_256	0.32678915903286	0.422	0.169	2.49704142011834	1.27332669647661E-45	2.23201436625386E-41	Protein pellino
1	G10950	LG3_ScCEduL_218_HRSCAF_256	0.326011566897404	0.44	0.232	1.89655172413793	1.51519566892397E-29	2.65598648805682E-25	Estrogen-related receptor gamma
1	COX2	Mitochondrial chromosome	0.325484453070653	1	0.967	1.03412616339193	2.83785607007719E-41	4.9744779052383E-37	Mitochondrial Cytochrome c oxidase subunit 2
1	G6733	LG1_ScCEduL_133_HRSCAF_163	0.324598794265568	0.42	0.209	2.00956937799043	1.30924156408245E-31	2.29496953768013E-27	Rho GTPase-activating protein 190
1	G4032	LG1_ScCEduL_133_HRSCAF_163	0.321671935907771	0.415	0.21	1.97619047619048	4.12951197858415E-31	7.23862154726015E-27	Histone-lysine N-methyltransferase PRDM9
1	G26465	LG7_ScCEduL_132_HRSCAF_162	0.321671050821775	0.443	0.259	1.71042471042471	1.34531033231958E-24	2.358194481523E-20	Tyrosine-protein kinase
1	G8475	LG2_ScCEduL_207_HRSCAF_240	0.320575139948565	0.347	0.126	2.75396825396825	1.27241596832618E-41	2.23041795087897E-37	Protein-tyrosine-phosphatase
1	G26140	LG7_ScCEduL_132_HRSCAF_162	0.320517203744814	0.927	0.674	1.37537091988131	2.53159566237226E-22	4.43763403657233E-18	Tetraspanin
1	G16805	LG5_ScCEduL_4_HRSCAF_6	0.320213158613794	0.399	0.125	3.192	1.30189879425145E-53	2.28209839644337E-49	Catalase
1	G24321	LG7_ScCEduL_132_HRSCAF_162	0.32000836888413	0.376	0.174	2.16091954022989	3.57708467608191E-32	6.27027172870397E-28	Anion exchange protein
1	G11361	LG3_ScCEduL_218_HRSCAF_256	0.318855004105121	0.574	0.424	1.35377358490566	2.83608499938508E-18	4.9713733954221E-14	EF-hand calcium-binding domain-containing protein 11
1	G30799	LG8_ScCEduL_142_HRSCAF_172	0.318709679056641	0.521	0.303	1.71947194719472	4.34986029867373E-28	7.62487011754518E-24	FHA domain-containing protein
1	G25073	LG7_ScCEduL_132_HRSCAF_162	0.318232485068866	0.407	0.234	1.73931623931624	7.05587017528895E-24	1.2368234830264E-19	Ribose-5-phosphate isomerase
1	G30123	LG8_ScCEduL_142_HRSCAF_172	0.317857964179004	0.334	0.129	2.58914728682171	2.64161857299262E-36	4.63049319659876E-32	Transcription cofactor vestigial-like protein 4
1	G24	LG10_ScCEduL_115_HRSCAF_144	0.317805949323297	0.827	0.693	1.19336219336219	7.78707892456884E-23	1.36499706468767E-18	Regulator of differentiation 1
1	G29219	LG8_ScCEduL_142_HRSCAF_172	0.317777909102939	0.82	0.696	1.17816091954023	1.44819074238281E-24	2.53853355232283E-20	Non-specific serine/threonine protein kinase
1	G30506	LG8_ScCEduL_142_HRSCAF_172	0.317652426749145	0.689	0.306	2.2516339869281	2.28189556269527E-47	3.99993473184854E-43	Neurocalcin-like protein
1	G15406	LG4_ScCEduL_107_HRSCAF_132	0.316637480914448	0.438	0.239	1.8326359832636	1.31243118051506E-26	2.30056061632485E-22	Spermatogenesis-associated protein 13
1	G16971	LG5_ScCEduL_4_HRSCAF_6	0.314075432409199	0.349	0.145	2.40689655172414	5.39864200716316E-33	9.4632795743563E-29	Glycosyltransferase family 92 protein
1	G6084	LG1_ScCEduL_133_HRSCAF_163	0.313308462973144	0.376	0.194	1.93814432989691	1.5435726584966E-25	2.70572851307869E-21	Transmembrane protein 41B
1	G12020	LG3_ScCEduL_218_HRSCAF_256	0.312745886782652	0.281	0.083	3.3855421686747	5.43918291013648E-43	9.53434372317823E-39	Fibrocystin-L
1	G32465	LG9_ScCEduL_100_HRSCAF_125	0.312476603872183	0.503	0.31	1.62258064516129	2.54292692017223E-24	4.4574965983699E-20	WH2 domain-containing protein
1	G13092	LG3_ScCEduL_218_HRSCAF_256	0.312332636699038	0.285	0.069	4.1304347826087	4.66274522759844E-53	8.1733261094573E-49	Cytochrome P450 2B2
1	G9039	LG2_ScCEduL_207_HRSCAF_240	0.311226040128328	0.697	0.594	1.17340067340067	8.68106214244366E-16	1.52170338294895E-11	HIT domain-containing protein
1	G7982	LG2_ScCEduL_207_HRSCAF_240	0.311079052370364	0.268	0.061	4.39344262295082	5.63312614971578E-53	9.8743068278368E-49	Pyr_redox_2 domain-containing protein
1	G24357	LG7_ScCEduL_132_HRSCAF_162	0.311006757666272	0.384	0.178	2.15730337078652	5.35450287665338E-32	9.38590809248571E-28	ncRNA
1	G11952	LG3_ScCEduL_218_HRSCAF_256	0.309672036202845	0.28	0.08	3.5	1.63805092891561E-44	2.87133947329618E-40	HMG box domain-containing protein
1	G12109	LG3_ScCEduL_218_HRSCAF_256	0.309668929460477	0.807	0.522	1.54597701149425	6.45028829045044E-46	1.13067103443306E-41	Tripartite motif-containing protein 45
1	G29680	LG8_ScCEduL_142_HRSCAF_172	0.30852361414749	0.271	0.088	3.07954545454546	2.41721272710365E-37	4.23713218933999E-33	GRIP1-associated protein 1
1	G23365	LG6_ScCEduL_30_HRSCAF_37	0.30755495251193	0.462	0.268	1.72388059701493	1.84293248124739E-24	3.23047634637856E-20	Calcium-transporting ATPase
1	G4344	LG1_ScCEduL_133_HRSCAF_163	0.307302658630353	0.511	0.338	1.51183431952663	2.97555620452329E-21	5.21585247090887E-17	RPN13_C domain-containing protein
1	G32620	LG9_ScCEduL_100_HRSCAF_125	0.306076143383055	0.289	0.107	2.70093457943925	4.87921291800066E-34	8.55277232396335E-30	Beta-galactosidase
1	G30367	LG8_ScCEduL_142_HRSCAF_172	0.305856099262317	0.469	0.244	1.92213114754098	1.61313989216259E-29	2.8276729169718E-25	PLCXc domain-containing protein
1	G31	LG10_ScCEduL_115_HRSCAF_144	0.304354575458701	0.733	0.57	1.2859649122807	1.98589021478448E-21	3.48106695749572E-17	Lysosomal-associated transmembrane protein 4A
1	G15227	LG4_ScCEduL_107_HRSCAF_132	0.30359008607908	0.424	0.246	1.72357723577236	1.85696744034865E-22	3.25507822618715E-18	G protein-coupled receptor kinase
1	G13110	LG3_ScCEduL_218_HRSCAF_256	0.303448068058805	0.602	0.386	1.55958549222798	1.50520121092781E-26	2.63846720263536E-22	UBC core domain-containing protein
1	G33322	ScCEduL_203_HRSCAF_236	0.303296933207309	0.606	0.417	1.45323741007194	1.8362020928994E-21	3.21867864864336E-17	Protein kinase domain-containing protein
1	G23472	LG6_ScCEduL_30_HRSCAF_37	0.303084158641376	0.51	0.364	1.4010989010989	6.95014681876339E-18	1.21829123586104E-13	Mediator of RNA polymerase II transcription subunit 19
1	G5820	LG1_ScCEduL_133_HRSCAF_163	0.302420761069506	0.822	0.737	1.11533242876526	1.68345395916265E-19	2.9509264450162E-15	Stromal cell-derived factor 2
1	G817	LG10_ScCEduL_115_HRSCAF_144	0.302194524822899	0.267	0.078	3.42307692307692	1.68395248270756E-41	2.95180030693808E-37	Peptidyl-prolyl cis-trans isomerase
1	G6926	LG1_ScCEduL_133_HRSCAF_163	0.302101589060544	0.521	0.372	1.4005376344086	1.0832326817183E-17	1.89879856778402E-13	WW domain-containing protein
1	G4248	LG1_ScCEduL_133_HRSCAF_163	0.301314996543737	0.82	0.755	1.08609271523179	4.88531546231859E-21	8.56346947389826E-17	Clathrin light chain
1	G18057	LG5_ScCEduL_4_HRSCAF_6	0.30121756459901	0.32	0.127	2.51968503937008	1.7575893079458E-33	3.08087829789819E-29	Lipase
1	G193	LG10_ScCEduL_115_HRSCAF_144	0.299837360500406	0.273	0.097	2.81443298969072	1.42408682228601E-33	2.49628179078515E-29	EGF-like domain-containing protein
1	G7839	LG2_ScCEduL_207_HRSCAF_240	0.299484395820293	0.356	0.184	1.93478260869565	3.80503463000564E-24	6.66984520293688E-20	Pyruvate kinase
1	G2835	LG10_ScCEduL_115_HRSCAF_144	0.299228065394881	0.928	0.852	1.08920187793427	4.93171166848031E-23	8.64479738367913E-19	ncRNA
1	G1176	LG10_ScCEduL_115_HRSCAF_144	0.297966703633338	0.938	0.823	1.13973268529769	1.00427204338986E-29	1.76038846485809E-25	Rap1 GTPase-GDP dissociation stimulator 1-A
1	G11347	LG3_ScCEduL_218_HRSCAF_256	0.296394339697688	0.281	0.094	2.98936170212766	1.81661782512278E-37	3.18434938565772E-33	Patatin-like phospholipase domain-containing protein 7
1	G4068	LG1_ScCEduL_133_HRSCAF_163	0.295472945536285	0.641	0.367	1.74659400544959	4.85182761108577E-39	8.50476861947224E-35	Matrin-type domain-containing protein
1	G12665	LG3_ScCEduL_218_HRSCAF_256	0.29480953013847	0.909	0.795	1.14339622641509	3.21004505164944E-23	5.6268879710363E-19	Alpha-actinin, sarcomeric
1	G35393	tig00021253_arrow_253468-443564	0.294132678935588	0.276	0.079	3.49367088607595	1.24635042252855E-43	2.18472765565029E-39	EGF-like domain-containing protein
1	G26899	LG7_ScCEduL_132_HRSCAF_162	0.293783795974473	0.267	0.072	3.70833333333333	1.69890426818594E-44	2.97800929170313E-40	Phosphatidylinositol-3,4-bisphosphate 4-phosphatase
1	G1346	LG10_ScCEduL_115_HRSCAF_144	0.293774991546464	0.439	0.278	1.57913669064748	2.41226655214019E-19	4.22846203924654E-15	TROVE domain-containing protein
1	G4662	LG1_ScCEduL_133_HRSCAF_163	0.293403073868374	0.345	0.17	2.02941176470588	1.09466626119842E-25	1.91884048925471E-21	Endoplasmic reticulum junction formation protein lunapark
1	G6112	LG1_ScCEduL_133_HRSCAF_163	0.292702367087353	0.359	0.178	2.01685393258427	9.0258711148867E-27	1.58214494772849E-22	Liprin-beta-1
1	G22199	LG6_ScCEduL_30_HRSCAF_37	0.292536819866362	0.268	0.081	3.30864197530864	1.73895236542066E-39	3.04820960134588E-35	Non-specific serine/threonine protein kinase
1	G1531	LG10_ScCEduL_115_HRSCAF_144	0.29177933138871	0.982	0.875	1.12228571428571	2.52516702440969E-30	4.42636527708775E-26	Myosin heavy chain, non-muscle
1	G28865	LG8_ScCEduL_142_HRSCAF_172	0.290650357162884	0.275	0.095	2.89473684210526	3.03460339424071E-34	5.31935628976454E-30	Tripartite motif-containing protein 2
1	G33289	ScCEduL_1_HRSCAF_2	0.290137565618672	0.444	0.294	1.51020408163265	1.54300204284841E-17	2.70472828090898E-13	BSD domain-containing protein
1	G35399	tig00021253_arrow_253468-443564	0.290002220545235	0.798	0.491	1.62525458248473	2.32741828986846E-33	4.07973152031042E-29	Calponin-homology (CH) domain-containing protein
1	G35439	tig00021420_arrow_16618-164089	0.288781189357879	0.728	0.628	1.15923566878981	3.31134171154687E-11	5.80445088617052E-07	BZIP domain-containing protein
1	G15080	LG4_ScCEduL_107_HRSCAF_132	0.288774543244738	0.494	0.316	1.56329113924051	4.61655457461804E-21	8.09235851384797E-17	Disks large-like protein 1
1	G23201	LG6_ScCEduL_30_HRSCAF_37	0.288714602033566	0.297	0.118	2.51694915254237	1.98448638800823E-30	3.47860618953963E-26	HTH CENPB-type domain-containing protein
1	G5087	LG1_ScCEduL_133_HRSCAF_163	0.288641081886229	0.666	0.53	1.25660377358491	2.28365337368017E-18	4.00301599872397E-14	Kinase C and casein kinase substrate in neurons protein 2
1	G3300	LG10_ScCEduL_115_HRSCAF_144	0.288565555803248	0.353	0.218	1.61926605504587	3.25409056113808E-16	5.70409534461894E-12	3-phosphoinositide-dependent protein kinase 1
1	G27248	LG7_ScCEduL_132_HRSCAF_162	0.288205638198325	0.499	0.346	1.44219653179191	1.44207315183157E-18	2.52781002784556E-14	ER membrane protein complex subunit 6
1	G20547	LG6_ScCEduL_30_HRSCAF_37	0.288181715221704	0.341	0.13	2.62307692307692	1.72272035563353E-37	3.01975651139001E-33	Beta-N-acetylhexosaminidase
1	G22798	LG6_ScCEduL_30_HRSCAF_37	0.28809093393392	0.751	0.602	1.24750830564784	1.08457952828875E-18	1.90115945513734E-14	CBM21 domain-containing protein
1	G31923	LG9_ScCEduL_100_HRSCAF_125	0.287310665222915	0.332	0.116	2.86206896551724	1.45568809974426E-40	2.55167567004171E-36	PSI domain-containing protein
1	G5447	LG1_ScCEduL_133_HRSCAF_163	0.286246566745846	0.258	0.081	3.18518518518519	6.59224711775258E-37	1.15555499727085E-32	Limb region 1 protein,Limb region 1 homolog-like protein,Limb region 1 protein homolog,Protein LMBR1L,Protein Lilipod
1	G4560	LG1_ScCEduL_133_HRSCAF_163	0.284899939507526	0.467	0.281	1.66192170818505	1.1486903785831E-22	2.01353936461832E-18	MRF_C2 domain-containing protein
1	G20650	LG6_ScCEduL_30_HRSCAF_37	0.284208275740959	0.439	0.254	1.72834645669291	7.63401607683525E-23	1.33816667810845E-18	G protein-coupled receptor kinase
1	G21251	LG6_ScCEduL_30_HRSCAF_37	0.283432530241221	0.725	0.616	1.17694805194805	3.03058222190426E-14	5.31230757677598E-10	MFS transporter
1	G27431	LG7_ScCEduL_132_HRSCAF_162	0.283207750235143	0.591	0.438	1.34931506849315	1.66431416585673E-16	2.91737630133026E-12	Histone acetyltransferase
1	G23313	LG6_ScCEduL_30_HRSCAF_37	0.283033008570591	0.782	0.642	1.21806853582555	1.6605633246265E-19	2.91080145173779E-15	Transcription factor Maf
1	G11863	LG3_ScCEduL_218_HRSCAF_256	0.282847551022374	0.895	0.58	1.54310344827586	7.83369687594127E-34	1.37316872538374E-29	Cell division control protein 42 homolog
1	G29631	LG8_ScCEduL_142_HRSCAF_172	0.282466780490046	0.313	0.149	2.1006711409396	1.33756574975209E-24	2.34461900274044E-20	protein DD3-3-like
1	G27953	LG7_ScCEduL_132_HRSCAF_162	0.282238070348624	0.865	0.832	1.03966346153846	5.55483539043579E-18	9.7370709558949E-14	ATP synthase subunit epsilon, mitochondrial
1	G27508	LG7_ScCEduL_132_HRSCAF_162	0.28102188206567	0.463	0.263	1.76045627376426	4.81316670251459E-26	8.43699991283783E-22	Caspase 3/7
1	G16289	LG4_ScCEduL_107_HRSCAF_132	0.279745000803891	0.646	0.489	1.32106339468303	1.83097903899656E-18	3.20952315745706E-14	Dedicator of cytokinesis protein 1
1	G14762	LG4_ScCEduL_107_HRSCAF_132	0.277896508308404	0.985	0.9	1.09444444444444	4.6974537382892E-28	8.23416665784713E-24	Putative membrane protein
1	G19663	LG5_ScCEduL_4_HRSCAF_6	0.277255362161537	0.759	0.607	1.2504118616145	7.35105134943192E-19	1.28856579104192E-14	WH1 domain-containing protein
1	G5860	LG1_ScCEduL_133_HRSCAF_163	0.277075762316238	0.334	0.144	2.31944444444444	1.08088841829736E-29	1.89468930843344E-25	Sorting nexin
1	G24447	LG7_ScCEduL_132_HRSCAF_162	0.276837617687627	0.657	0.471	1.39490445859873	2.69947366742423E-20	4.73190739162793E-16	Myosin light chain kinase, smooth muscle
1	G13160	LG3_ScCEduL_218_HRSCAF_256	0.275711277748415	0.992	0.964	1.02904564315353	1.4885285386923E-26	2.60924167547374E-22	Beta_helix domain-containing protein
1	G5921	LG1_ScCEduL_133_HRSCAF_163	0.274651775499541	0.954	0.907	1.05181918412348	2.40009469489815E-20	4.20712599068697E-16	14_3_3 domain-containing protein
1	G24679	LG7_ScCEduL_132_HRSCAF_162	0.274459440664586	0.255	0.083	3.07228915662651	1.51766074036214E-34	2.66030751178079E-30	Dimethylaniline monooxygenase
1	G2226	LG10_ScCEduL_115_HRSCAF_144	0.273943650545834	0.97	0.943	1.02863202545069	1.74231862206244E-22	3.05411031261326E-18	Cytochrome b-c1 complex subunit 6
1	G20983	LG6_ScCEduL_30_HRSCAF_37	0.273605343163873	0.875	0.761	1.14980289093298	5.97678296521034E-19	1.04767028597172E-14	Cytochrome c domain-containing protein
1	G4475	LG1_ScCEduL_133_HRSCAF_163	0.273159267288861	0.268	0.089	3.01123595505618	1.2356809717704E-35	2.16602517541633E-31	Ras-associating domain-containing protein
1	G13130	LG3_ScCEduL_218_HRSCAF_256	0.272334136738961	1	0.999	1.001001001001	1.70908004352604E-39	2.99584640829679E-35	Polyubiquitin-C
1	G27044	LG7_ScCEduL_132_HRSCAF_162	0.270581061751881	0.809	0.665	1.21654135338346	1.51861611925516E-17	2.66198219544237E-13	CARD domain-containing protein
1	G28532	LG8_ScCEduL_142_HRSCAF_172	0.270387990623918	0.773	0.657	1.1765601217656	5.108314397645E-16	8.95436430763192E-12	Beta-MPP
1	G20712	LG6_ScCEduL_30_HRSCAF_37	0.270221142819771	0.321	0.167	1.92215568862275	1.02189637402084E-20	1.79128215402112E-16	Phospholipase B-like
1	G28566	LG8_ScCEduL_142_HRSCAF_172	0.270204225763224	0.956	0.92	1.03913043478261	1.36650369240313E-19	2.39534432241345E-15	Ras-related protein Rap1
1	G26609	LG7_ScCEduL_132_HRSCAF_162	0.269793399258395	0.591	0.436	1.35550458715596	1.99461628633046E-16	3.49636288830866E-12	Rho guanine nucleotide exchange factor 12
1	G1241	LG10_ScCEduL_115_HRSCAF_144	0.269675803542483	0.294	0.105	2.8	2.58987548652453E-35	4.53979274032885E-31	Guanylate cyclase
1	G21883	LG6_ScCEduL_30_HRSCAF_37	0.269221735982549	0.375	0.199	1.88442211055276	2.77010512014504E-23	4.85571726510224E-19	LRAT domain-containing protein
1	G4561	LG1_ScCEduL_133_HRSCAF_163	0.26921752205945	0.303	0.138	2.19565217391304	1.06052300059124E-25	1.85899076773638E-21	Myelin regulatory factor
1	G25350	LG7_ScCEduL_132_HRSCAF_162	0.266773787668138	0.435	0.272	1.59926470588235	7.14645754279979E-19	1.25270254267738E-14	Cytochrome b5 heme-binding domain-containing protein
1	G9756	LG2_ScCEduL_207_HRSCAF_240	0.266152521882011	0.259	0.09	2.87777777777778	1.82157023584164E-32	3.19303046640681E-28	Epimerase domain-containing protein
1	G12550	LG3_ScCEduL_218_HRSCAF_256	0.266039017689286	0.255	0.076	3.35526315789474	7.82543325412792E-38	1.37172019511608E-33	PHD-type domain-containing protein
1	G3102	LG10_ScCEduL_115_HRSCAF_144	0.265922977791301	0.339	0.166	2.0421686746988	1.192122077776E-24	2.08967079013355E-20	Chromo domain-containing protein
1	G23786	LG6_ScCEduL_30_HRSCAF_37	0.265539189572664	0.325	0.144	2.25694444444444	3.71717469921305E-28	6.51583553025055E-24	LIM zinc-binding domain-containing protein
1	G442	LG10_ScCEduL_115_HRSCAF_144	0.264338540307669	0.372	0.207	1.79710144927536	6.67519764318159E-21	1.1700953948733E-16	Tyrosine-protein kinase
1	G31137	LG8_ScCEduL_142_HRSCAF_172	0.264255857905015	0.466	0.29	1.60689655172414	7.28571620418272E-21	1.27711319343119E-16	SLIT-ROBO Rho GTPase-activating protein 1
1	G4836	LG1_ScCEduL_133_HRSCAF_163	0.264227052109874	0.854	0.69	1.23768115942029	1.41425074583452E-19	2.47904013237334E-15	PKS_ER domain-containing protein
1	G4644	LG1_ScCEduL_133_HRSCAF_163	0.263928236906814	0.756	0.59	1.28135593220339	4.04337401048254E-18	7.08763030297485E-14	U1 small nuclear ribonucleoprotein 70 kDa
1	G10784	LG3_ScCEduL_218_HRSCAF_256	0.262658414537608	0.461	0.323	1.42724458204334	3.88683236354272E-15	6.81322845005404E-11	Basigin
1	G28472	LG8_ScCEduL_142_HRSCAF_172	0.262290271648699	0.795	0.611	1.30114566284779	5.5045998304135E-23	9.64901304273183E-19	Tripartite motif-containing protein 2
1	G18230	LG5_ScCEduL_4_HRSCAF_6	0.261927936020286	0.266	0.089	2.98876404494382	1.04620100614219E-33	1.83388574366665E-29	Cadherin EGF LAG seven-pass G-type receptor 3
1	G14900	LG4_ScCEduL_107_HRSCAF_132	0.261553619767469	0.341	0.174	1.95977011494253	7.31148135154076E-23	1.28162956611158E-18	Uncharacterized protein
1	G27619	LG7_ScCEduL_132_HRSCAF_162	0.261228544387334	0.377	0.239	1.57740585774059	1.07508657882864E-15	1.88451926402873E-11	MIEAP domain-containing protein
1	G12099	LG3_ScCEduL_218_HRSCAF_256	0.259767620915412	0.336	0.163	2.06134969325153	6.07703085072418E-24	1.06524273782344E-19	ncRNA
1	G25571	LG7_ScCEduL_132_HRSCAF_162	0.259401420284127	0.766	0.609	1.25779967159278	9.36171803681576E-18	1.64101555467344E-13	Transporter
1	G19757	LG5_ScCEduL_4_HRSCAF_6	0.258337965498234	0.445	0.247	1.80161943319838	5.62087325355776E-24	9.8528287261614E-20	ncRNA
1	G28381	LG8_ScCEduL_142_HRSCAF_172	0.257412672317852	0.694	0.491	1.41344195519348	1.32811907500446E-21	2.32805992657531E-17	Tripartite motif-containing protein 2
1	G27073	LG7_ScCEduL_132_HRSCAF_162	0.256747696914605	0.547	0.352	1.55397727272727	2.17802556377227E-19	3.81786101073641E-15	Allene oxide synthase-lipoxygenase protein
1	G12312	LG3_ScCEduL_218_HRSCAF_256	0.256289860144325	0.606	0.362	1.67403314917127	1.08264587988823E-26	1.89776996285608E-22	RNA-binding protein Nova-1
1	G4335	LG1_ScCEduL_133_HRSCAF_163	0.25558716243354	0.275	0.119	2.3109243697479	5.34773195592316E-25	9.37403934553771E-21	ncRNA
1	G28637	LG8_ScCEduL_142_HRSCAF_172	0.253543664776789	0.592	0.443	1.33634311512415	4.29109839815544E-15	7.52186638212668E-11	Tripartite motif-containing protein 2
1	G7044	LG1_ScCEduL_133_HRSCAF_163	0.25324375728443	0.317	0.165	1.92121212121212	5.18571564299546E-20	9.09004095060674E-16	COX assembly mitochondrial protein
1	G23833	LG6_ScCEduL_30_HRSCAF_37	0.253113240644847	0.307	0.141	2.17730496453901	9.75223436364068E-25	1.70946916160257E-20	FYVE-type domain-containing protein
1	G3658	LG10_ScCEduL_115_HRSCAF_144	0.253073138134144	0.787	0.729	1.07956104252401	7.08211439828578E-13	1.24142383287551E-08	NADH dehydrogenase [ubiquinone] 1 beta subcomplex subunit 7
1	G27249	LG7_ScCEduL_132_HRSCAF_162	0.252744266580472	0.452	0.307	1.47231270358306	4.92685673513902E-15	8.63628717102519E-11	Kelch-like protein 5
1	G16644	LG4_ScCEduL_107_HRSCAF_132	0.252397436352325	0.297	0.139	2.13669064748201	4.2436704029962E-23	7.43872984941205E-19	Attractin,Attractin-like protein 1
1	G30395	LG8_ScCEduL_142_HRSCAF_172	0.251769624973825	0.317	0.149	2.12751677852349	6.12557401215298E-25	1.0737518685903E-20	Protein kinase C
1	G883	LG10_ScCEduL_115_HRSCAF_144	0.251249094642001	0.407	0.257	1.58365758754864	2.57063085517353E-17	4.50605882603369E-13	Methyltranfer_dom domain-containing protein
1	G28638	LG8_ScCEduL_142_HRSCAF_172	0.251082326537733	0.51	0.351	1.45299145299145	2.70282225917013E-16	4.73777713809932E-12	SET domain-containing protein
1	G14032	LG4_ScCEduL_107_HRSCAF_132	0.250938670733702	0.987	0.885	1.11525423728814	2.34993833153846E-25	4.11920690135377E-21	ncRNA
1	G12265	LG3_ScCEduL_218_HRSCAF_256	0.250535738957046	0.597	0.417	1.43165467625899	4.04087106180339E-20	7.08324288423516E-16	Tyrosine-protein kinase
1	G23374	LG6_ScCEduL_30_HRSCAF_37	0.25051310917269	0.512	0.287	1.78397212543554	1.57121430704388E-23	2.75418155881721E-19	F-BAR domain-containing protein
1	G16570	LG4_ScCEduL_107_HRSCAF_132	-0.250325007833881	0.241	0.391	0.616368286445013	8.06942639919393E-15	1.4144897535147E-10	AP complex subunit sigma
1	G3357	LG10_ScCEduL_115_HRSCAF_144	-0.250837846328679	0.425	0.499	0.851703406813627	1.38193883376624E-06	0.0242240058170885	Serine/arginine-rich splicing factor 2
1	G34208	ScCEduL_63_HRSCAF_79	-0.251602839200521	0.297	0.453	0.655629139072848	7.54246588097544E-15	1.32211884427618E-10	V-type proton ATPase subunit E
1	G11826	LG3_ScCEduL_218_HRSCAF_256	-0.251701990590263	0.29	0.365	0.794520547945205	2.4324354424592E-06	0.0426381608708673	Peptidyl-prolyl cis-trans isomerase
1	G21626	LG6_ScCEduL_30_HRSCAF_37	-0.251707459020897	0.189	0.317	0.596214511041009	7.66155560045348E-13	1.34299408120349E-08	Proteasome subunit alpha type
1	G15477	LG4_ScCEduL_107_HRSCAF_132	-0.251901080894232	0.44	0.301	1.46179401993355	1.11636529898256E-06	0.0195687673258654	Metalloendopeptidase
1	G12558	LG3_ScCEduL_218_HRSCAF_256	-0.25323411314441	0.263	0.394	0.66751269035533	3.59690959615942E-12	6.30502283110785E-08	Histone H4 transcription factor
1	G32646	LG9_ScCEduL_100_HRSCAF_125	-0.253769245173525	0.225	0.364	0.618131868131868	4.18112455425433E-14	7.32909323115241E-10	Proteasome subunit beta
1	G5523	LG1_ScCEduL_133_HRSCAF_163	-0.254781940759377	0.434	0.477	0.909853249475891	8.75752443271431E-05	1	Chromobox-like protein 5
1	G12773	LG3_ScCEduL_218_HRSCAF_256	-0.257502461759764	0.266	0.363	0.732782369146006	2.17310633276604E-08	0.000380923809070559	Usp domain-containing protein
1	G32475	LG9_ScCEduL_100_HRSCAF_125	-0.258087603370149	0.496	0.532	0.932330827067669	0.00278815430833894	1	Tubulin alpha chain
1	G31998	LG9_ScCEduL_100_HRSCAF_125	-0.259038983029514	0.806	0.828	0.973429951690821	8.3960868008737E-10	1.47175005532515E-05	ATP synthase subunit beta
1	G34970	tig00019071_arrow_0-625727	-0.260783470794089	0.185	0.33	0.560606060606061	4.32010601307808E-15	7.57271383032456E-11	Tripartite motif-containing protein 3
1	G595	LG10_ScCEduL_115_HRSCAF_144	-0.261583146575823	0.385	0.436	0.88302752293578	0.000207115033123101	1	Krueppel-like factor 11
1	G1274	LG10_ScCEduL_115_HRSCAF_144	-0.262354826966979	0.135	0.292	0.462328767123288	1.07963225838563E-18	1.89248738572418E-14	t-SNARE coiled-coil homology domain-containing protein
1	G10651	LG3_ScCEduL_218_HRSCAF_256	-0.26305280672098	0.312	0.481	0.648648648648649	3.55152460170862E-17	6.22546747433503E-13	Protein lin-52 homolog
1	G18854	LG5_ScCEduL_4_HRSCAF_6	-0.264210087911504	0.187	0.333	0.561561561561562	8.05928392224445E-15	1.41271187873023E-10	Prostacyclin receptor
1	G15308	LG4_ScCEduL_107_HRSCAF_132	-0.265791039785073	0.136	0.281	0.483985765124555	8.87800780612914E-17	1.55622598833638E-12	CYTOSOL_AP domain-containing protein
1	G16233	LG4_ScCEduL_107_HRSCAF_132	-0.266499775208543	0.371	0.506	0.733201581027668	1.01875482532865E-12	1.78577533331859E-08	Putative sodium/potassium-transporting ATPase subunit beta-2
1	G16983	LG5_ScCEduL_4_HRSCAF_6	-0.267570440347001	0.772	0.8	0.965	2.42425235796978E-10	4.24947195828523E-06	Complex I-B15
1	G23021	LG6_ScCEduL_30_HRSCAF_37	-0.26874692887657	0.347	0.5	0.694	5.32434890623426E-16	9.33305119773803E-12	Ubiquitin-like domain-containing protein
1	G3659	LG10_ScCEduL_115_HRSCAF_144	-0.269865792220008	0.367	0.515	0.712621359223301	2.17407756393173E-15	3.81094056181593E-11	Eukaryotic translation initiation factor 3 subunit I
1	G28763	LG8_ScCEduL_142_HRSCAF_172	-0.270813446811123	0.175	0.327	0.535168195718654	1.41369625835847E-16	2.47806817127656E-12	Non-specific serine/threonine protein kinase
1	G67	LG10_ScCEduL_115_HRSCAF_144	-0.272465740298234	0.308	0.471	0.653927813163482	1.12242812006941E-16	1.96750425166967E-12	Splicing factor 3B subunit 5
1	G15204	LG4_ScCEduL_107_HRSCAF_132	-0.273570340532602	0.594	0.7	0.848571428571429	1.72061176354982E-13	3.01606036032647E-09	Deferrochelatase/peroxidase YfeX
1	G22753	LG6_ScCEduL_30_HRSCAF_37	-0.274996498431782	0.119	0.26	0.457692307692308	2.0536318756539E-16	3.59981131483372E-12	Eukaryotic translation initiation factor 4 gamma 3
1	G23722	LG6_ScCEduL_30_HRSCAF_37	-0.275930329573828	0.598	0.661	0.904689863842663	3.66544900715835E-10	6.42516556464787E-06	Tyrosine-protein phosphatase non-receptor type 6
1	G22524	LG6_ScCEduL_30_HRSCAF_37	-0.276934558525816	0.819	0.827	0.990326481257557	4.36077921401292E-07	0.00764400988424326	Cell division control protein 42 homolog
1	G3646	LG10_ScCEduL_115_HRSCAF_144	-0.277432851181944	0.248	0.422	0.587677725118483	1.09464396922066E-18	1.91880141364689E-14	Serine/threonine-protein phosphatase
1	G14388	LG4_ScCEduL_107_HRSCAF_132	-0.277817113225231	0.804	0.778	1.03341902313625	0.00388573264912736	1	Sarcoplasmic calcium-binding protein
1	G22409	LG6_ScCEduL_30_HRSCAF_37	-0.27880378471886	0.38	0.491	0.773930753564155	3.1241112539108E-10	5.47625461698024E-06	Transcription initiation factor TFIID subunit 10
1	G20764	LG6_ScCEduL_30_HRSCAF_37	-0.279450980721193	0.262	0.439	0.596810933940775	3.11866241662789E-19	5.46670335010702E-15	Aspartate aminotransferase
1	G1894	LG10_ScCEduL_115_HRSCAF_144	-0.279622943747456	0.212	0.379	0.559366754617414	1.01881236757261E-17	1.78587619911803E-13	Very low-density lipoprotein receptor
1	G22682	LG6_ScCEduL_30_HRSCAF_37	-0.280050119763233	0.19	0.354	0.536723163841808	1.24684594021634E-18	2.18559624860522E-14	T-complex protein 1 subunit zeta
1	G5016	LG1_ScCEduL_133_HRSCAF_163	-0.280138693110622	0.458	0.49	0.934693877551021	0.00255878830761198	1	G_PROTEIN_RECEP_F1_2 domain-containing protein
1	G22912	LG6_ScCEduL_30_HRSCAF_37	-0.280407212945781	0.507	0.607	0.835255354200989	1.68911616121294E-09	2.96085171899015E-05	2-phospho-D-glycerate hydro-lyase
1	G5284	LG1_ScCEduL_133_HRSCAF_163	-0.280534633982942	0.427	0.581	0.734939759036145	3.23454298876472E-17	5.66983040500568E-13	U1 small nuclear ribonucleoprotein C
1	G34827	tig00007435_arrow_0-43805	-0.280639374409812	0.974	0.906	1.07505518763797	0.000140456555171078	1	Uncharacterized protein
1	G12716	LG3_ScCEduL_218_HRSCAF_256	-0.280680408133637	0.311	0.473	0.657505285412262	6.60127306835473E-17	1.1571371561519E-12	4F5 domain-containing protein
1	G30873	LG8_ScCEduL_142_HRSCAF_172	-0.280888577116672	0.27	0.389	0.694087403598972	2.67070342499903E-11	4.68147603368081E-07	Protein kinase domain-containing protein
1	G30711	LG8_ScCEduL_142_HRSCAF_172	-0.282261300796647	0.182	0.314	0.579617834394904	4.58988052499887E-14	8.04560157227051E-10	Usp domain-containing protein
1	G26409	LG7_ScCEduL_132_HRSCAF_162	-0.283568518291802	0.149	0.301	0.495016611295681	7.77345215996137E-18	1.36260842911963E-13	ncRNA
1	G29463	LG8_ScCEduL_142_HRSCAF_172	-0.284736520671824	0.218	0.302	0.721854304635762	1.0661519868194E-07	0.00186885781769573	FYVE, RhoGEF and PH domain-containing protein 1
1	G16506	LG4_ScCEduL_107_HRSCAF_132	-0.286884502586327	0.244	0.374	0.652406417112299	4.55825981001836E-13	7.99017362098118E-09	Myosin-XVI
1	G4572	LG1_ScCEduL_133_HRSCAF_163	-0.288966374056271	0.946	0.926	1.02159827213823	3.92256918260371E-09	6.87587152018605E-05	Myosin-2 essential light chain
1	G20897	LG6_ScCEduL_30_HRSCAF_37	-0.289159699062848	0.103	0.274	0.375912408759124	5.37524826041733E-23	9.42227267568554E-19	Sep15_SelM domain-containing protein
1	G30073	LG8_ScCEduL_142_HRSCAF_172	-0.29001083484325	0.177	0.317	0.558359621451104	1.25298664294843E-13	2.1963602864243E-09	ncRNA
1	G22696	LG6_ScCEduL_30_HRSCAF_37	-0.290613087008493	0.976	0.979	0.996935648621042	2.61326354407305E-12	4.58078966640565E-08	Gamma-aminobutyric acid receptor-associated protein
1	G13549	LG3_ScCEduL_218_HRSCAF_256	-0.291461703442098	0.2	0.357	0.560224089635854	1.66831728929907E-17	2.92439337641235E-13	Hypoxia-inducible factor 1-alpha
1	G4651	LG1_ScCEduL_133_HRSCAF_163	-0.295865060907781	0.108	0.288	0.375	3.87991545318979E-24	6.80110379789638E-20	CCT-epsilon
1	G1560	LG10_ScCEduL_115_HRSCAF_144	-0.298432591467792	0.276	0.167	1.65269461077844	3.90239172827684E-08	0.000684050246049647	Glutathione peroxidase
1	G4451	LG1_ScCEduL_133_HRSCAF_163	-0.301192838281934	0.228	0.377	0.604774535809019	1.88138680284742E-15	3.29788292671125E-11	Nucleosome assembly protein 1-like 4
1	G24813	LG7_ScCEduL_132_HRSCAF_162	-0.302481039621794	0.309	0.483	0.639751552795031	1.53445543106889E-19	2.68974692512066E-15	short coiled-coil protein B-like
1	G12123	LG3_ScCEduL_218_HRSCAF_256	-0.30311387057761	0.184	0.308	0.597402597402597	5.44690361022017E-13	9.54787733835494E-09	Dual specificity protein phosphatase 10
1	G12824	LG3_ScCEduL_218_HRSCAF_256	-0.30313561857035	0.507	0.581	0.87263339070568	3.7977704461378E-07	0.00665711181503494	Butyrate response factor 1
1	G10571	LG3_ScCEduL_218_HRSCAF_256	-0.303840246180479	0.172	0.357	0.481792717086835	5.13574287123542E-22	9.00244367898856E-18	Tubulin polymerization-promoting protein family member 3
1	G31051	LG8_ScCEduL_142_HRSCAF_172	-0.304942950268767	0.212	0.4	0.53	1.05832483449391E-21	1.85513760238437E-17	Plug_translocon domain-containing protein
1	G3888	LG1_ScCEduL_133_HRSCAF_163	-0.305771793738626	0.35	0.511	0.684931506849315	8.39104706531616E-17	1.47086664007927E-12	LIM and SH3 domain protein Lasp
1	G11447	LG3_ScCEduL_218_HRSCAF_256	-0.306180304760194	0.153	0.331	0.462235649546828	3.70399441988178E-22	6.49273181861077E-18	Proteasome subunit alpha type
1	G3012	LG10_ScCEduL_115_HRSCAF_144	-0.307597266639372	0.194	0.286	0.678321678321678	3.37884620219989E-09	5.92277950783618E-05	acidPPc domain-containing protein
1	G16739	LG5_ScCEduL_4_HRSCAF_6	-0.309238163565079	0.095	0.259	0.366795366795367	1.85344069140929E-22	3.24889618797135E-18	Translocator protein
1	G24413	LG7_ScCEduL_132_HRSCAF_162	-0.312861949215188	0.162	0.33	0.490909090909091	8.78321856811213E-20	1.53961038280437E-15	Beta-1,3-galactosyl-O-glycosyl-glycoprotein beta-1,6-N-acetylglucosaminyltransferase
1	G1774	LG10_ScCEduL_115_HRSCAF_144	-0.313250017719846	0.377	0.488	0.772540983606557	1.58463991918176E-09	2.77771531433371E-05	Charged multivesicular body protein 5
1	G13657	LG3_ScCEduL_218_HRSCAF_256	-0.31412668150938	0.284	0.388	0.731958762886598	2.93938407387519E-10	5.15244634309582E-06	Enolase-phosphatase E1
1	G18733	LG5_ScCEduL_4_HRSCAF_6	-0.315355128232803	0.424	0.547	0.775137111517367	2.53913628665303E-13	4.4508519968741E-09	Transmembrane protein 258
1	G11731	LG3_ScCEduL_218_HRSCAF_256	-0.315585379219142	0.361	0.435	0.829885057471264	2.77533781901171E-06	0.0486488966294563	Calmodulin
1	G1299	LG10_ScCEduL_115_HRSCAF_144	-0.316194030632134	0.308	0.447	0.68903803131991	4.54426041958769E-14	7.96563408949526E-10	Tubulin alpha chain
1	G30897	LG8_ScCEduL_142_HRSCAF_172	-0.318122536922444	0.512	0.656	0.780487804878049	6.29289991129001E-18	1.10308242545003E-13	Usp domain-containing protein
1	G25806	LG7_ScCEduL_132_HRSCAF_162	-0.318196345818427	0.252	0.297	0.848484848484849	0.000285859102342883	1	ncRNA
1	G16260	LG4_ScCEduL_107_HRSCAF_132	-0.318339195506617	0.942	0.93	1.01290322580645	5.85938172484682E-12	1.0270910225484E-07	Stress-associated endoplasmic reticulum protein
1	G5223	LG1_ScCEduL_133_HRSCAF_163	-0.320206674136718	0.331	0.534	0.619850187265918	2.9427304180904E-23	5.15831214987066E-19	W2 domain-containing protein
1	G21794	LG6_ScCEduL_30_HRSCAF_37	-0.320360430402545	0.375	0.539	0.695732838589981	4.88751340236147E-18	8.56732224299942E-14	Triosephosphate isomerase
1	G24868	LG7_ScCEduL_132_HRSCAF_162	-0.3211656305951	0.217	0.428	0.507009345794392	7.8475413314277E-26	1.37559551998596E-21	U6 snRNA-associated Sm-like protein LSm5
1	G16770	LG5_ScCEduL_4_HRSCAF_6	-0.321606460456297	0.552	0.709	0.778561354019746	1.81968740730786E-20	3.18973005626996E-16	Iron-sulfur cluster assembly enzyme ISCU, mitochondrial
1	G2925	LG10_ScCEduL_115_HRSCAF_144	-0.321622354857277	0.443	0.528	0.839015151515151	8.66292942778889E-09	0.000151852489939711	Poly [ADP-ribose] polymerase 1
1	G31628	LG9_ScCEduL_100_HRSCAF_125	-0.322566233243783	0.243	0.303	0.801980198019802	4.71226835682739E-06	0.0826013520268273	Integrin_alpha2 domain-containing protein
1	G5092	LG1_ScCEduL_133_HRSCAF_163	-0.323106510594958	0.33	0.474	0.69620253164557	1.99826225295363E-16	3.50275390320241E-12	Isocitrate dehydrogenase
1	G5003	LG1_ScCEduL_133_HRSCAF_163	-0.32620852745838	0.403	0.579	0.696027633851468	1.98261794723986E-20	3.47533099971674E-16	Guanine nucleotide-binding protein subunit gamma
1	G26491	LG7_ScCEduL_132_HRSCAF_162	-0.329056873186805	0.208	0.296	0.702702702702703	1.14720515639664E-07	0.00201093591864766	78 kDa glucose-regulated protein
1	G2186	LG10_ScCEduL_115_HRSCAF_144	-0.329525891921729	0.118	0.283	0.416961130742049	2.02495123392653E-21	3.54953701794981E-17	DgyrCDS6608
1	G13257	LG3_ScCEduL_218_HRSCAF_256	-0.33081535342012	0.184	0.296	0.621621621621622	1.93600639195841E-12	3.3936256044639E-08	Salvador-like protein 1
1	G17338	LG5_ScCEduL_4_HRSCAF_6	-0.333729880841635	0.218	0.435	0.501149425287356	4.0454514882533E-27	7.09127191375921E-23	Eukaryotic translation initiation factor 4C
1	G32041	LG9_ScCEduL_100_HRSCAF_125	-0.334266032427763	0.114	0.317	0.359621451104101	1.35808008013434E-28	2.38057857246748E-24	PCI domain-containing protein
1	G4232	LG1_ScCEduL_133_HRSCAF_163	-0.334374782191354	0.195	0.399	0.488721804511278	1.97077153488011E-25	3.45456542349134E-21	ADP-ribosylation factor 6
1	G20338	LG6_ScCEduL_30_HRSCAF_37	-0.336167395445064	0.33	0.428	0.771028037383178	4.47227011327648E-10	7.83944228156234E-06	transmembrane protein 272-like isoform X1
1	G32559	LG9_ScCEduL_100_HRSCAF_125	-0.340906482093206	0.476	0.629	0.756756756756757	1.13190464184579E-17	1.98411564669149E-13	CS domain-containing protein
1	G23187	LG6_ScCEduL_30_HRSCAF_37	-0.341104500951336	0.237	0.42	0.564285714285714	4.35549496672089E-21	7.63474712716505E-17	AAA domain-containing protein
1	G13575	LG3_ScCEduL_218_HRSCAF_256	-0.342258692559194	0.112	0.274	0.408759124087591	1.64683678155649E-21	2.88674019439038E-17	Small nuclear ribonucleoprotein Sm D2
1	G14096	LG4_ScCEduL_107_HRSCAF_132	-0.342672584973753	0.593	0.692	0.856936416184971	6.11008267743524E-14	1.07103639252762E-09	Phosphoglycerate mutase
1	G10641	LG3_ScCEduL_218_HRSCAF_256	-0.342978733064564	0.123	0.311	0.395498392282958	1.4687250530161E-25	2.57452814543192E-21	Calpain-A
1	G4037	LG1_ScCEduL_133_HRSCAF_163	-0.344185300514782	0.926	0.933	0.992497320471597	3.08173013896497E-10	5.4019647605917E-06	Glyceraldehyde-3-phosphate dehydrogenase
1	G27437	LG7_ScCEduL_132_HRSCAF_162	-0.345717686448947	0.144	0.339	0.424778761061947	9.44344255292421E-26	1.65534104510208E-21	CCT-alpha
1	G18858	LG5_ScCEduL_4_HRSCAF_6	-0.347373137456422	0.397	0.559	0.710196779964222	4.51836047921762E-19	7.92023408402057E-15	Superoxide dismutase
1	G25757	LG7_ScCEduL_132_HRSCAF_162	-0.347425179228458	0.208	0.344	0.604651162790698	1.05792258594009E-14	1.85443250089439E-10	Failed axon connections-like
1	G5310	LG1_ScCEduL_133_HRSCAF_163	-0.349786883827409	0.254	0.452	0.561946902654867	2.81660205470439E-23	4.93722174169132E-19	migration and invasion enhancer 1 isoform X2
1	G19577	LG5_ScCEduL_4_HRSCAF_6	-0.350383527861083	0.213	0.341	0.624633431085044	1.05565882105142E-13	1.85046434742104E-09	Proline-rich transmembrane protein 1
1	G24722	LG7_ScCEduL_132_HRSCAF_162	-0.351309018696047	0.117	0.263	0.444866920152091	9.82381005681172E-18	1.72201566485853E-13	Dixin
1	G2938	LG10_ScCEduL_115_HRSCAF_144	-0.353995039579794	0.253	0.457	0.553610503282276	1.97655725888309E-25	3.46470721909616E-21	ncRNA
1	G23042	LG6_ScCEduL_30_HRSCAF_37	-0.354473028955411	0.313	0.503	0.622266401590457	6.49243637214857E-23	1.13805917167392E-18	Actin-depolymerizing factor 1
1	G16296	LG4_ScCEduL_107_HRSCAF_132	-0.354727632329858	0.223	0.421	0.529691211401425	1.6092116100128E-24	2.82078703119143E-20	Succinate dehydrogenase [ubiquinone] cytochrome b small subunit
1	G1339	LG10_ScCEduL_115_HRSCAF_144	-0.356594068575092	0.225	0.39	0.576923076923077	4.2089470464351E-19	7.37786327769608E-15	Protein disulfide-isomerase
1	G10466	LG3_ScCEduL_218_HRSCAF_256	-0.359102787601171	0.189	0.348	0.543103448275862	1.84336703560784E-18	3.23123807671698E-14	RRM domain-containing protein
1	G12090	LG3_ScCEduL_218_HRSCAF_256	-0.359547718491399	0.181	0.351	0.515669515669516	9.99590713379278E-21	1.75218256148254E-16	T-complex protein 1 subunit gamma
1	G25340	LG7_ScCEduL_132_HRSCAF_162	-0.359751839425863	0.501	0.661	0.757942511346445	1.41116397195458E-24	2.47362932643918E-20	SUI1 domain-containing protein
1	G20332	LG6_ScCEduL_30_HRSCAF_37	-0.360585222966984	0.19	0.382	0.49738219895288	6.19319308364048E-25	1.08560481563134E-20	Signal sequence receptor subunit gamma
1	G32090	LG9_ScCEduL_100_HRSCAF_125	-0.362607388587688	0.104	0.335	0.31044776119403	3.42244939377592E-35	5.99921154234981E-31	Tripartite motif-containing protein 3
1	G4020	LG1_ScCEduL_133_HRSCAF_163	-0.364767606356434	0.235	0.445	0.528089887640449	2.78790192194419E-26	4.88691327897597E-22	M20_dimer domain-containing protein
1	G28398	LG8_ScCEduL_142_HRSCAF_172	-0.366000611125673	0.096	0.295	0.325423728813559	1.23359968654673E-29	2.16237689054776E-25	ETS domain-containing protein
1	G22119	LG6_ScCEduL_30_HRSCAF_37	-0.375400554212788	0.123	0.282	0.436170212765957	1.23612062756627E-20	2.16679584806091E-16	Small nuclear ribonucleoprotein Sm D3
1	G3035	LG10_ScCEduL_115_HRSCAF_144	-0.376372257606399	0.182	0.402	0.45273631840796	7.37046104865337E-30	1.29196811721845E-25	Mago nashi-like protein 2
1	G23837	LG6_ScCEduL_30_HRSCAF_37	-0.376854340513628	0.503	0.669	0.75186846038864	4.18818490727224E-21	7.34146932395751E-17	Septin
1	G29169	LG8_ScCEduL_142_HRSCAF_172	-0.38178783864499	0.27	0.417	0.647482014388489	3.73647610972058E-16	6.5496689727292E-12	Tripartite motif-containing protein 2
1	G29947	LG8_ScCEduL_142_HRSCAF_172	-0.3820484733321	0.189	0.367	0.514986376021798	1.98725376470142E-21	3.48345712414512E-17	Mitogen-activated protein kinase
1	G21676	LG6_ScCEduL_30_HRSCAF_37	-0.382892944556608	0.404	0.58	0.696551724137931	2.2727238939361E-24	3.9838577136806E-20	Vacuolar protein sorting-associated protein 29
1	G5397	LG1_ScCEduL_133_HRSCAF_163	-0.385750990171752	0.372	0.445	0.835955056179775	4.4890872018042E-06	0.0786892095604258	Pept_C1 domain-containing protein
1	G2035	LG10_ScCEduL_115_HRSCAF_144	-0.386340853121668	0.132	0.337	0.391691394658754	1.86200264898933E-28	3.26390444341339E-24	KH domain-containing protein
1	G6900	LG1_ScCEduL_133_HRSCAF_163	-0.388134356602497	0.089	0.28	0.317857142857143	6.49007662273709E-28	1.13764553119958E-23	Tetratricopeptide repeat protein 25
1	G10564	LG3_ScCEduL_218_HRSCAF_256	-0.392285787453466	0.272	0.43	0.632558139534884	1.72852588790218E-18	3.02993302890373E-14	RRM domain-containing protein
1	G27276	LG7_ScCEduL_132_HRSCAF_162	-0.39379370186887	0.655	0.75	0.873333333333333	2.66984109166451E-19	4.67996444957873E-15	V-type proton ATPase proteolipid subunit
1	G23100	LG6_ScCEduL_30_HRSCAF_37	-0.396812490840418	0.336	0.523	0.64244741873805	1.14495160621609E-21	2.00698567053618E-17	Splicing factor, arginine/serine-rich 1
1	G10911	LG3_ScCEduL_218_HRSCAF_256	-0.401037076702144	0.065	0.3	0.216666666666667	6.17901108536556E-40	1.08311885315373E-35	Translocon-associated protein subunit beta
1	G7042	LG1_ScCEduL_133_HRSCAF_163	-0.404212350734494	0.659	0.677	0.97341211225997	1.52904943900294E-07	0.00268027076162825	Pyrroline-5-carboxylate reductase
1	G3711	LG1_ScCEduL_133_HRSCAF_163	-0.404643855387034	0.403	0.587	0.686541737649063	2.45900573601389E-25	4.31039115465875E-21	Microtubule-associated serine/threonine-protein kinase-like protein
1	G25266	LG7_ScCEduL_132_HRSCAF_162	-0.404709700138783	0.32	0.567	0.564373897707231	3.39150349634879E-32	5.9449664787498E-28	V-type proton ATPase subunit G
1	G6069	LG1_ScCEduL_133_HRSCAF_163	-0.406025099346459	0.086	0.273	0.315018315018315	3.03553973082815E-28	5.32099759416867E-24	Peptidase_M24 domain-containing protein
1	G23239	LG6_ScCEduL_30_HRSCAF_37	-0.408654662110542	0.493	0.545	0.904587155963303	1.16507902165893E-07	0.00204226701706593	nucleolin-like isoform X1
1	G4608	LG1_ScCEduL_133_HRSCAF_163	-0.410427110675874	0.173	0.43	0.402325581395349	1.59198077369185E-38	2.79058309820444E-34	4F5 domain-containing protein
1	G25962	LG7_ScCEduL_132_HRSCAF_162	-0.416038628283946	0.064	0.316	0.20253164556962	1.98291796584845E-42	3.47585690233574E-38	GTPase-activating Rap/Ran-GAP domain-like protein 3
1	G15607	LG4_ScCEduL_107_HRSCAF_132	-0.417089303377686	0.118	0.307	0.384364820846906	3.89965916842924E-27	6.83571255633962E-23	Nop domain-containing protein
1	G29652	LG8_ScCEduL_142_HRSCAF_172	-0.417929498707856	0.986	0.976	1.01024590163934	6.40293565131426E-05	1	B-cell translocation gene 1 protein
1	G2602	LG10_ScCEduL_115_HRSCAF_144	-0.419447992429158	0.159	0.352	0.451704545454545	1.63186079359479E-26	2.8604887850923E-22	Alanopine dehydrogenase 1
1	G20557	LG6_ScCEduL_30_HRSCAF_37	-0.419491136921779	0.216	0.399	0.541353383458647	3.72259798125547E-22	6.52534200134271E-18	eIF2B_5 domain-containing protein
1	G23693	LG6_ScCEduL_30_HRSCAF_37	-0.420129493105613	0.116	0.354	0.327683615819209	4.25229505071993E-37	7.45384799440696E-33	Pescadillo homolog
1	G13589	LG3_ScCEduL_218_HRSCAF_256	-0.420754595523504	0.802	0.856	0.936915887850467	8.16121022903186E-17	1.43057854104699E-12	Malate dehydrogenase
1	G12471	LG3_ScCEduL_218_HRSCAF_256	-0.421269445362153	0.135	0.284	0.475352112676056	1.22410514342222E-18	2.14573390590482E-14	Galectin
1	G22173	LG6_ScCEduL_30_HRSCAF_37	-0.421450732380715	0.282	0.482	0.5850622406639	1.63645788711849E-26	2.86854703033001E-22	Dolichyl-diphosphooligosaccharide--protein glycosyltransferase subunit DAD1
1	G16535	LG4_ScCEduL_107_HRSCAF_132	-0.421902169223459	0.39	0.525	0.742857142857143	1.25211359193821E-15	2.19482991530849E-11	MYOF
1	G10994	LG3_ScCEduL_218_HRSCAF_256	-0.4250333024055	0.831	0.83	1.00120481927711	1.22798260460105E-06	0.0215253070760518	HATPase_c domain-containing protein
1	G30615	LG8_ScCEduL_142_HRSCAF_172	-0.42602083793761	0.249	0.318	0.783018867924528	1.32637605188469E-05	0.232500458134867	Filamin-C
1	G988	LG10_ScCEduL_115_HRSCAF_144	-0.427441033578727	0.454	0.611	0.7430441898527	1.92846814508295E-20	3.3804118115159E-16	LITAF domain-containing protein
1	G1375	LG10_ScCEduL_115_HRSCAF_144	-0.427720501743661	0.476	0.499	0.953907815631262	9.38712198884775E-06	0.164546861342512	AMP-binding domain-containing protein
1	G950	LG10_ScCEduL_115_HRSCAF_144	-0.430164439407286	0.231	0.388	0.595360824742268	2.18532349845996E-18	3.83065356045047E-14	Cupin_8 domain-containing protein
1	G1470	LG10_ScCEduL_115_HRSCAF_144	-0.431515187220293	0.802	0.837	0.958183990442055	1.84491842667837E-19	3.23395751012451E-15	Tubulin alpha chain
1	G3054	LG10_ScCEduL_115_HRSCAF_144	-0.43277125573683	1	1	1	4.7358389359296E-30	8.30145207079099E-26	Actin, cytoplasmic 1
1	G10584	LG3_ScCEduL_218_HRSCAF_256	-0.435068873448877	0.311	0.524	0.593511450381679	1.21216078979074E-28	2.12479664842419E-24	BHLH domain-containing protein
1	G13381	LG3_ScCEduL_218_HRSCAF_256	-0.435337534325662	0.352	0.402	0.875621890547264	1.04207016305036E-05	0.182664478881098	Nucleolin
1	G11932	LG3_ScCEduL_218_HRSCAF_256	-0.435725523298189	0.227	0.402	0.564676616915423	1.93371622162281E-21	3.38961116488263E-17	Protein disulfide-isomerase
1	G3642	LG10_ScCEduL_115_HRSCAF_144	-0.435983758318949	0.711	0.765	0.929411764705882	7.28619533789773E-12	1.27719718078009E-07	Uncharacterized protein
1	G31769	LG9_ScCEduL_100_HRSCAF_125	-0.436439688348605	0.155	0.423	0.366430260047281	1.38362749928797E-41	2.42536064350189E-37	1,2-dihydroxy-3-keto-5-methylthiopentene dioxygenase
1	G26659	LG7_ScCEduL_132_HRSCAF_162	-0.437368183728023	0.028	0.275	0.101818181818182	2.60805686740378E-47	4.57166288287209E-43	Glutathione transferase
1	G3195	LG10_ScCEduL_115_HRSCAF_144	-0.437912247232175	0.08	0.289	0.27681660899654	2.1829920353699E-32	3.8265667387999E-28	Serine hydroxymethyltransferase
1	G27172	LG7_ScCEduL_132_HRSCAF_162	-0.442616180453543	0.327	0.542	0.603321033210332	3.90991433278883E-30	6.85368883394555E-26	CutA-like protein
1	G2033	LG10_ScCEduL_115_HRSCAF_144	-0.442658001943868	0.311	0.543	0.572744014732965	9.60991817801433E-34	1.68452255742413E-29	Ornithine decarboxylase
1	G15330	LG4_ScCEduL_107_HRSCAF_132	-0.442765359438144	0.553	0.676	0.818047337278107	1.63648416914428E-19	2.868593100093E-15	Mitochondrial UCP5-like protein
1	G24328	LG7_ScCEduL_132_HRSCAF_162	-0.458074048499324	0.109	0.274	0.397810218978102	1.12902995514961E-22	1.97907660838176E-18	Cytochrome P450 2D14
1	G31970	LG9_ScCEduL_100_HRSCAF_125	-0.459957643847969	0.763	0.833	0.915966386554622	2.47440967111385E-25	4.33739271249547E-21	Cytochrome c domain-containing protein
1	G20286	LG6_ScCEduL_30_HRSCAF_37	-0.462284843881042	0.393	0.408	0.963235294117647	0.000142326819834935	1	PH domain-containing protein
1	G12793	LG3_ScCEduL_218_HRSCAF_256	-0.466526158290403	0.136	0.301	0.451827242524917	5.96334982427757E-21	1.04531559069761E-16	G_PROTEIN_RECEP_F1_2 domain-containing protein
1	G23136	LG6_ScCEduL_30_HRSCAF_37	-0.467307698266945	0.191	0.25	0.764	3.55892062275885E-05	0.623843195963399	EGF-like domain-containing protein
1	G13687	LG3_ScCEduL_218_HRSCAF_256	-0.469919324745114	0.796	0.886	0.898419864559819	8.85345170831519E-39	1.55192154995057E-34	TRASH domain-containing protein
1	G4038	LG1_ScCEduL_133_HRSCAF_163	-0.473157237191398	0.315	0.573	0.549738219895288	1.49329537263947E-40	2.61759745869973E-36	Caprin-1_dimer domain-containing protein
1	G2797	LG10_ScCEduL_115_HRSCAF_144	-0.476897234881827	0.136	0.269	0.505576208178439	9.63443787979714E-16	1.68882061594964E-11	Protein pangolin, isoforms A/H/I
1	G24773	LG7_ScCEduL_132_HRSCAF_162	-0.488463896953495	0.218	0.517	0.421663442940039	7.31929045277478E-49	1.28299842346689E-44	Microtubule-associated protein Jupiter
1	G11136	LG3_ScCEduL_218_HRSCAF_256	-0.490259352994505	0.35	0.576	0.607638888888889	5.88687433487711E-36	1.03191020216061E-31	Ribosome biogenesis protein NSA2 homolog
1	G13182	LG3_ScCEduL_218_HRSCAF_256	-0.491359726240494	0.901	0.944	0.954449152542373	1.02980333661764E-36	1.80514226875706E-32	Calmodulin
1	G6014	LG1_ScCEduL_133_HRSCAF_163	-0.491520426504122	0.073	0.284	0.257042253521127	2.59021467960626E-34	4.54038731188182E-30	DNA damage-regulated autophagy modulator protein 1
1	G29325	LG8_ScCEduL_142_HRSCAF_172	-0.492356732573866	0.073	0.303	0.240924092409241	2.44019932320252E-38	4.2774253936417E-34	Cathepsin C
1	G5979	LG1_ScCEduL_133_HRSCAF_163	-0.49602717316943	0.207	0.299	0.692307692307692	1.43816299241438E-10	2.52095590940316E-06	Muscle LIM protein Mlp84B
1	G30898	LG8_ScCEduL_142_HRSCAF_172	-0.500230965442329	0.173	0.461	0.37527114967462	4.94420924458303E-47	8.66670438482959E-43	Usp domain-containing protein
1	G27492	LG7_ScCEduL_132_HRSCAF_162	-0.500548413086906	0.493	0.526	0.937262357414449	1.06910306943788E-07	0.00187403077041767	Cell number regulator 10
1	G22340	LG6_ScCEduL_30_HRSCAF_37	-0.502536984168069	0.245	0.275	0.890909090909091	0.000499426425294581	1	Copine-3
1	G5794	LG1_ScCEduL_133_HRSCAF_163	-0.503454120666705	0.999	0.986	1.0131845841785	8.99414205597201E-11	1.57658316099133E-06	Peptidyl-prolyl cis-trans isomerase
1	G22591	LG6_ScCEduL_30_HRSCAF_37	-0.503617929850963	0.434	0.528	0.821969696969697	4.06859316694405E-13	7.13183696233623E-09	Small nuclear ribonucleoprotein-associated protein
1	G15926	LG4_ScCEduL_107_HRSCAF_132	-0.507516384505629	0.289	0.391	0.739130434782609	2.27874786445849E-10	3.99441713160928E-06	ncRNA
1	G15674	LG4_ScCEduL_107_HRSCAF_132	-0.510408396858902	0.194	0.375	0.517333333333333	3.67770580440295E-24	6.44665050453793E-20	ncRNA
1	G5748	LG1_ScCEduL_133_HRSCAF_163	-0.514066598242254	0.137	0.297	0.461279461279461	1.43484238664249E-21	2.51513521954562E-17	Calmodulin
1	G15092	LG4_ScCEduL_107_HRSCAF_132	-0.514509098935328	0.041	0.255	0.16078431372549	9.53504559221347E-38	1.6713981418591E-33	N-acetylmuramoyl-L-alanine amidase
1	G6580	LG1_ScCEduL_133_HRSCAF_163	-0.517267535199101	0.065	0.316	0.205696202531646	6.26221489878268E-44	1.09770364960762E-39	Deleted in malignant brain tumors 1 protein
1	G9101	LG2_ScCEduL_207_HRSCAF_240	-0.518954142988874	0.232	0.501	0.463073852295409	1.60315143759567E-42	2.81016415496145E-38	Corticotropin-releasing factor-binding protein
1	G5597	LG1_ScCEduL_133_HRSCAF_163	-0.519431777504374	0.216	0.413	0.523002421307506	7.04498211377596E-27	1.23491491472379E-22	Epithelial membrane protein 2
1	G29962	LG8_ScCEduL_142_HRSCAF_172	-0.520034029669617	0.195	0.455	0.428571428571429	5.83375873050675E-41	1.02259956787053E-36	Signal sequence receptor subunit delta
1	G16114	LG4_ScCEduL_107_HRSCAF_132	-0.525242075494375	0.055	0.276	0.199275362318841	1.29403337705734E-38	2.26831110664382E-34	Small nuclear ribonucleoprotein G
1	G30225	LG8_ScCEduL_142_HRSCAF_172	-0.525712413555228	0.591	0.67	0.882089552238806	5.10117730109307E-17	8.94185369108605E-13	60S ribosomal protein L29
1	G17840	LG5_ScCEduL_4_HRSCAF_6	-0.526049954683535	1	1	1	2.13842871316686E-26	3.74845169131019E-22	Ferritin
1	G35349	tig00020596_arrow_0-141708	-0.528635604834214	0.226	0.496	0.455645161290323	1.94775056789072E-43	3.41421197045564E-39	60S ribosomal protein L8
1	G23720	LG6_ScCEduL_30_HRSCAF_37	-0.528755715268449	0.594	0.791	0.75094816687737	2.20318137852814E-43	3.86195663842198E-39	interferon alpha-inducible protein 27-like protein 2B isoform X1
1	G31035	LG8_ScCEduL_142_HRSCAF_172	-0.533988909943019	0.022	0.278	0.079136690647482	1.54084677312063E-50	2.70095030860315E-46	Fibulin-1
1	G21833	LG6_ScCEduL_30_HRSCAF_37	-0.534454210389193	0.185	0.434	0.426267281105991	9.63342574426888E-39	1.68864319871289E-34	Cathepsin X
1	G25521	LG7_ScCEduL_132_HRSCAF_162	-0.536788959574109	0.271	0.541	0.500924214417745	4.10539604237902E-45	7.19634872268619E-41	Death-associated protein 1
1	G1919	LG10_ScCEduL_115_HRSCAF_144	-0.540308525972045	0.815	0.784	1.03954081632653	5.50643764884324E-14	9.65223455465732E-10	G_PROTEIN_RECEP_F1_2 domain-containing protein
1	G1047	LG10_ScCEduL_115_HRSCAF_144	-0.541071906261452	0.674	0.594	1.13468013468013	0.00366649687482897	1	Subtilase
1	G32777	LG9_ScCEduL_100_HRSCAF_125	-0.543187900756982	0.005	0.277	0.0180505415162455	1.33651479471854E-57	2.34277678366214E-53	G_PROTEIN_RECEP_F1_2 domain-containing protein
1	G27838	LG7_ScCEduL_132_HRSCAF_162	-0.550055006176729	0.289	0.445	0.649438202247191	5.95915915966608E-20	1.04458100909787E-15	Flavin-containing monooxygenase
1	G32289	LG9_ScCEduL_100_HRSCAF_125	-0.551033225919383	0.341	0.236	1.44491525423729	0.0019540479231079	1	PNPLA domain-containing protein
1	G27029	LG7_ScCEduL_132_HRSCAF_162	-0.556238101611411	0.044	0.322	0.136645962732919	1.88310024056056E-53	3.3008864116786E-49	PDZ domain-containing protein
1	G12763	LG3_ScCEduL_218_HRSCAF_256	-0.558185262946635	0.144	0.358	0.402234636871508	7.43911553243668E-33	1.30400256168083E-28	Aldedh domain-containing protein
1	G26926	LG7_ScCEduL_132_HRSCAF_162	-0.558714652112331	0.055	0.327	0.168195718654434	4.93553708171883E-51	8.65150295054493E-47	SH2 domain-containing protein 3C
1	G287	LG10_ScCEduL_115_HRSCAF_144	-0.565151464960738	0.354	0.523	0.676864244741874	4.74398485066562E-24	8.31573104473177E-20	Ependymin-related protein 1
1	G596	LG10_ScCEduL_115_HRSCAF_144	-0.568300965793525	0.154	0.382	0.403141361256544	5.01724530266307E-34	8.7947292910381E-30	Krueppel-like factor 11
1	G2214	LG10_ScCEduL_115_HRSCAF_144	-0.569613739430035	0.302	0.549	0.550091074681239	5.0448730568162E-39	8.84315798129312E-35	Guanine nucleotide-binding protein subunit gamma
1	G15094	LG4_ScCEduL_107_HRSCAF_132	-0.570882857067017	0.068	0.274	0.248175182481752	8.63869444007152E-34	1.51427674840014E-29	Peptidoglycan recognition protein S3
1	G14055	LG4_ScCEduL_107_HRSCAF_132	-0.571043760053026	0.522	0.574	0.909407665505227	3.23392310464453E-14	5.6687438101314E-10	Muscleblind-like protein 3
1	G15719	LG4_ScCEduL_107_HRSCAF_132	-0.57392973262588	0.212	0.351	0.603988603988604	5.9292350021163E-15	1.03933560352097E-10	ncRNA
1	G25822	LG7_ScCEduL_132_HRSCAF_162	-0.575684558811595	0.005	0.329	0.0151975683890578	1.66425982520071E-71	2.91728104759432E-67	ncRNA
1	G34561	tig00000567_0-138885	-0.580948057200539	0.312	0.584	0.534246575342466	4.04252929434086E-46	7.08614960005009E-42	SHSP domain-containing protein
1	G17003	LG5_ScCEduL_4_HRSCAF_6	-0.589146686198034	0.114	0.395	0.288607594936709	7.25052989192338E-47	1.27094538475525E-42	Cystatin domain-containing protein
1	G21444	LG6_ScCEduL_30_HRSCAF_37	-0.591095932446174	0.783	0.318	2.4622641509434	6.30096944899881E-71	1.104496934715E-66	Uncharacterized protein
1	G13434	LG3_ScCEduL_218_HRSCAF_256	-0.597399054125047	0.068	0.31	0.219354838709677	3.39081626838595E-41	5.94376183685373E-37	Ras-related protein Rac1
1	G16238	LG4_ScCEduL_107_HRSCAF_132	-0.605610687987239	0.163	0.48	0.339583333333333	1.28740348183199E-56	2.25668956330329E-52	RNA helicase
1	G27916	LG7_ScCEduL_132_HRSCAF_162	-0.610902686500101	0.119	0.347	0.342939481268012	3.27531836243085E-37	5.74130555750503E-33	Uncharacterized protein
1	G9657	LG2_ScCEduL_207_HRSCAF_240	-0.619813492534088	0.074	0.266	0.278195488721804	1.65188408440623E-30	2.89558761155568E-26	Endothelial cells scavenger receptor
1	G34589	tig00000858_arrow_9940-202243	-0.621010402664667	0.227	0.336	0.675595238095238	2.64462256409062E-10	4.63575889259444E-06	H15 domain-containing protein
1	G4819	LG1_ScCEduL_133_HRSCAF_163	-0.62573378236436	0.813	0.901	0.902330743618202	2.79796756260375E-58	4.90455734048811E-54	SEC61G
1	G31807	LG9_ScCEduL_100_HRSCAF_125	-0.627648074286064	0.511	0.76	0.672368421052632	1.38283618116276E-56	2.42397354196019E-52	GTP-binding nuclear protein
1	G19376	LG5_ScCEduL_4_HRSCAF_6	-0.630826534923605	0.006	0.252	0.0238095238095238	8.21512103690574E-51	1.44002856655921E-46	Fibrinogen C-terminal domain-containing protein
1	G22824	LG6_ScCEduL_30_HRSCAF_37	-0.631127316066764	0.999	0.985	1.01421319796954	8.35164178408553E-39	1.46395928833235E-34	ADF-H domain-containing protein
1	G6859	LG1_ScCEduL_133_HRSCAF_163	-0.634639541574785	0.986	0.993	0.992950654582075	1.79869208069489E-79	3.15292734825007E-75	NAC-A/B domain-containing protein
1	G26154	LG7_ScCEduL_132_HRSCAF_162	-0.636143145256097	1	0.998	1.00200400801603	9.5778693997552E-33	1.67890472708309E-28	Leucyl-tRNA synthetase
1	G19013	LG5_ScCEduL_4_HRSCAF_6	-0.636773643422925	0.018	0.331	0.054380664652568	4.34019897826698E-66	7.60793478900419E-62	Cholecystokinin receptor type A
1	G11067	LG3_ScCEduL_218_HRSCAF_256	-0.638108598595286	0.005	0.296	0.0168918918918919	1.18630440805431E-62	2.0794729968784E-58	Hemicentin-1
1	G27918	LG7_ScCEduL_132_HRSCAF_162	-0.639025392666854	0.315	0.524	0.601145038167939	1.41463700508715E-33	2.47971720621727E-29	Protein SET
1	G16920	LG5_ScCEduL_4_HRSCAF_6	-0.639738526414307	0.444	0.546	0.813186813186813	9.63725128765445E-12	1.68931377821295E-07	Pept_C1 domain-containing protein
1	G28274	LG8_ScCEduL_142_HRSCAF_172	-0.645786037356738	0.747	0.854	0.874707259953162	3.25642084840153E-47	5.70818010516304E-43	60S ribosomal protein L18a
1	G3290	LG10_ScCEduL_115_HRSCAF_144	-0.653741145998247	0.946	0.981	0.964322120285423	7.52516630899261E-83	1.31908640230331E-78	Histone H3
1	G30677	LG8_ScCEduL_142_HRSCAF_172	-0.653921505442512	0.2	0.386	0.518134715025907	7.97979576903027E-25	1.39877840035332E-20	tRNA m5C-methyltransferase, putative
1	G16865	LG5_ScCEduL_4_HRSCAF_6	-0.656556036759167	0.033	0.329	0.100303951367781	8.34225038832425E-60	1.46231307056936E-55	Thymidine phosphorylase
1	G315	LG10_ScCEduL_115_HRSCAF_144	-0.661319526857366	0.085	0.263	0.32319391634981	2.95954540803244E-26	5.18778714574007E-22	G_PROTEIN_RECEP_F1_2 domain-containing protein
1	G30148	LG8_ScCEduL_142_HRSCAF_172	-0.677028412978915	0.44	0.699	0.629470672389127	1.11028365395549E-53	1.94621621701859E-49	Phosphate carrier protein, mitochondrial
1	G30663	LG8_ScCEduL_142_HRSCAF_172	-0.684961616754987	0.073	0.394	0.185279187817259	8.14363741177187E-63	1.42749820190949E-58	Usp domain-containing protein
1	G21305	LG6_ScCEduL_30_HRSCAF_37	-0.696302377483447	0.243	0.519	0.468208092485549	6.7464350718087E-46	1.18258260373735E-41	Ferritin
1	G24112	LG7_ScCEduL_132_HRSCAF_162	-0.697432864605242	0.874	0.892	0.979820627802691	3.74625952847461E-23	6.56681832746315E-19	PH domain-containing protein
1	G3885	LG1_ScCEduL_133_HRSCAF_163	-0.706037629422012	0.997	0.998	0.998997995991984	2.78740838317908E-105	4.88604815487461E-101	60S ribosomal protein L23
1	G33210	ScCEduL_169_HRSCAF_201	-0.708535656767312	0.955	0.974	0.980492813141684	2.49333661970876E-91	4.37056976068749E-87	40S ribosomal protein S30
1	G10862	LG3_ScCEduL_218_HRSCAF_256	-0.710325198930821	0.502	0.593	0.846543001686341	1.26047900082751E-13	2.20949364055054E-09	Perilipin
1	G12546	LG3_ScCEduL_218_HRSCAF_256	-0.710889879463002	0.864	0.935	0.924064171122995	8.50670098219933E-65	1.49113961516972E-60	40S ribosomal protein S6
1	G2434	LG10_ScCEduL_115_HRSCAF_144	-0.711186852308804	0.304	0.589	0.516129032258065	2.04978051861954E-55	3.5930602710882E-51	Peptidylprolyl isomerase
1	G13621	LG3_ScCEduL_218_HRSCAF_256	-0.719479103809374	0.317	0.489	0.648261758691207	2.51976846214746E-28	4.41690213729828E-24	CACNG2
1	G19710	LG5_ScCEduL_4_HRSCAF_6	-0.719788144404913	0.497	0.504	0.986111111111111	0.00141421478576919	1	Asp/Glu racemase
1	G3940	LG1_ScCEduL_133_HRSCAF_163	-0.723572494284599	0.199	0.564	0.352836879432624	4.23633899513896E-73	7.42587862457909E-69	Adhesin SraP
1	G4864	LG1_ScCEduL_133_HRSCAF_163	-0.725833600754547	0.154	0.541	0.284658040665434	1.84823601461332E-81	3.23977291001569E-77	Polyadenylate-binding protein
1	G3241	LG10_ScCEduL_115_HRSCAF_144	-0.730829149283333	0.209	0.514	0.406614785992218	1.04901269032312E-49	1.83881434486739E-45	S-adenosylmethionine synthase
1	G11483	LG3_ScCEduL_218_HRSCAF_256	-0.743472051722304	0.483	0.797	0.606022584692597	9.09404793521136E-84	1.5940956625632E-79	Tr-type G domain-containing protein
1	G23482	LG6_ScCEduL_30_HRSCAF_37	-0.759272154256843	0.054	0.325	0.166153846153846	2.50959257213394E-50	4.39906481969358E-46	Cysteine sulfinic acid decarboxylase
1	G27559	LG7_ScCEduL_132_HRSCAF_162	-0.764374536527734	0.366	0.44	0.831818181818182	1.43143964562129E-10	2.50917055480955E-06	Phospholipid scramblase
1	G4582	LG1_ScCEduL_133_HRSCAF_163	-0.768158707709364	0.539	0.787	0.684879288437103	2.05960598518237E-68	3.61028333142617E-64	S10_plectin domain-containing protein
1	G16252	LG4_ScCEduL_107_HRSCAF_132	-0.769354408535235	0.009	0.358	0.0251396648044693	6.79226642685132E-78	1.19061638196277E-73	Cytochrome P450 2C3
1	G11511	LG3_ScCEduL_218_HRSCAF_256	-0.782466183338168	0.021	0.265	0.0792452830188679	9.6501259559333E-49	1.69157057881555E-44	Uncharacterized protein
1	G2916	LG10_ScCEduL_115_HRSCAF_144	-0.784787495248289	0.04	0.336	0.119047619047619	9.93258896925954E-59	1.7410835204215E-54	Neurotrypsin
1	G22364	LG6_ScCEduL_30_HRSCAF_37	-0.790204480569425	0.2	0.295	0.677966101694915	1.7528631925405E-11	3.07259389020424E-07	G_PROTEIN_RECEP_F1_2 domain-containing protein
1	G25564	LG7_ScCEduL_132_HRSCAF_162	-0.795723018284705	0.427	0.429	0.995337995337995	0.00019597477612089	1	MIEAP domain-containing protein
1	G19704	LG5_ScCEduL_4_HRSCAF_6	-0.798096835051932	0.041	0.39	0.105128205128205	3.87430056414217E-74	6.79126145888481E-70	Arginine kinase
1	G5185	LG1_ScCEduL_133_HRSCAF_163	-0.800315453759307	0.897	0.937	0.957310565635005	4.64199571854693E-55	8.13695429504092E-51	BED-type domain-containing protein
1	G31118	LG8_ScCEduL_142_HRSCAF_172	-0.803306526620029	0.056	0.339	0.165191740412979	2.15339293798512E-54	3.77468248099413E-50	arrestin domain-containing protein 3-like
1	G13246	LG3_ScCEduL_218_HRSCAF_256	-0.806544776645527	0.452	0.788	0.573604060913706	7.21520305655441E-89	1.26475294378342E-84	RNA-binding protein PNO1
1	G10612	LG3_ScCEduL_218_HRSCAF_256	-0.808618471194136	0.213	0.561	0.379679144385027	7.78378789919993E-72	1.36442018085076E-67	Cell division control protein 42 homolog
1	G17147	LG5_ScCEduL_4_HRSCAF_6	-0.833081807282948	0.277	0.449	0.616926503340757	3.31437699105212E-29	5.80977142761527E-25	BZIP domain-containing protein
1	G3645	LG10_ScCEduL_115_HRSCAF_144	-0.833106944288744	0.329	0.666	0.493993993993994	9.23348468424709E-77	1.61853753030167E-72	WD_REPEATS_REGION domain-containing protein
1	G6093	LG1_ScCEduL_133_HRSCAF_163	-0.833232543171137	0.008	0.279	0.028673835125448	4.79716738703139E-57	8.40895471272732E-53	Uncharacterized protein
1	G24936	LG7_ScCEduL_132_HRSCAF_162	-0.837201635519705	0.323	0.614	0.526058631921824	5.73065757168089E-57	1.00452696573994E-52	Nucleolar GTP-binding protein 1
1	G34615	tig00002459_8854-89193	-0.846888079977548	0.987	0.998	0.988977955911824	3.29188521793526E-148	5.77034559851871E-144	Ribosomal protein
1	G22176	LG6_ScCEduL_30_HRSCAF_37	-0.869693080550253	0.377	0.424	0.889150943396226	1.41065435772524E-08	0.000247273602365657	Nuclear protein 1
1	G15084	LG4_ScCEduL_107_HRSCAF_132	-0.872958197715029	0.662	0.719	0.920723226703755	7.27271760392143E-39	1.27483466879139E-34	RWD domain-containing protein
1	G740	LG10_ScCEduL_115_HRSCAF_144	-0.879059088131048	0.996	0.998	0.997995991983968	5.36007200382538E-157	9.3956702155055E-153	Ribosomal_L18e/L15P domain-containing protein
1	G4780	LG1_ScCEduL_133_HRSCAF_163	-0.884544051451535	0.358	0.734	0.487738419618529	7.25681535061172E-98	1.27204716280873E-93	SANT domain-containing protein
1	G23190	LG6_ScCEduL_30_HRSCAF_37	-0.893356131262452	0.071	0.317	0.22397476340694	2.95014919491128E-45	5.17131652375999E-41	RS-rich protein-2
1	G30256	LG8_ScCEduL_142_HRSCAF_172	-0.896056414626962	0.968	0.681	1.42143906020558	2.76865213873925E-19	4.85317033399602E-15	NTR domain-containing protein
1	G4665	LG1_ScCEduL_133_HRSCAF_163	-0.901911287538182	0.377	0.659	0.572078907435508	1.66738736791164E-64	2.92276331721231E-60	Ribosomal protein L39
1	G28270	LG8_ScCEduL_142_HRSCAF_172	-0.904061709507653	0.529	0.743	0.711978465679677	4.01555444739412E-63	7.03886539083716E-59	Predicted protein
1	G35226	tig00019877_arrow_0-245988	-0.904134729934844	0.137	0.481	0.284823284823285	2.18646349671307E-66	3.83265186338835E-62	ML domain-containing protein
1	G1154	LG10_ScCEduL_115_HRSCAF_144	-0.917263787479356	0.117	0.384	0.3046875	4.92969432002771E-46	8.64126117357656E-42	ncRNA
1	G23412	LG6_ScCEduL_30_HRSCAF_37	-0.917584783410251	0.418	0.732	0.57103825136612	4.29510496066575E-83	7.528889485551E-79	Eukaryotic translation initiation factor 5A
1	G35009	tig00019126_arrow_576778-712552	-0.918824946308606	0.15	0.311	0.482315112540193	4.849492076189E-22	8.50067466035171E-18	DNA topoisomerase I
1	G13536	LG3_ScCEduL_218_HRSCAF_256	-0.920823084270854	0.144	0.469	0.307036247334755	1.30732897104169E-62	2.29161695333897E-58	Uncharacterized protein
1	G25901	LG7_ScCEduL_132_HRSCAF_162	-0.926729675679752	0.006	0.384	0.015625	2.30115074301464E-86	4.03368713743037E-82	Mussel byssus cycteine-rich protein
1	G5925	LG1_ScCEduL_133_HRSCAF_163	-0.928309323761608	0.015	0.319	0.0470219435736677	4.3559405656394E-64	7.6355282175093E-60	Guanine nucleotide-binding protein G(S) subunit alpha
1	G33225	ScCEduL_16_HRSCAF_19	-0.929879304596685	0.528	0.524	1.00763358778626	8.0855570513012E-06	0.141731729552259	RNA polymerase-associated protein RapA
1	G18212	LG5_ScCEduL_4_HRSCAF_6	-0.943729976936764	0.868	0.947	0.916578669482577	3.95278914030397E-87	6.92884408403883E-83	40S ribosomal protein S4
1	G19714	LG5_ScCEduL_4_HRSCAF_6	-0.964382244020521	0.223	0.507	0.439842209072978	1.74294165967474E-54	3.05520243524385E-50	Uncharacterized protein
1	G15807	LG4_ScCEduL_107_HRSCAF_132	-0.978348974656139	0.381	0.725	0.52551724137931	8.85187619491708E-88	1.55164537820701E-83	Homeobox domain-containing protein
1	G24885	LG7_ScCEduL_132_HRSCAF_162	-0.989438265667075	0.204	0.259	0.787644787644788	4.7427522880893E-06	0.0831357048579174	IgGFc_binding domain-containing protein
1	G5080	LG1_ScCEduL_133_HRSCAF_163	-0.995065867656209	0.825	0.806	1.02357320099256	1.56832162479358E-22	2.74911097610066E-18	Protein DEK
1	G35373	tig00020797_arrow_0-153818	-0.995332131646298	0.198	0.528	0.375	4.68367902689025E-67	8.21002096623591E-63	60S ribosomal protein L26
1	G27824	LG7_ScCEduL_132_HRSCAF_162	-0.995854717777001	0.017	0.389	0.0437017994858612	2.22793998988868E-83	3.90535600827587E-79	Frizzled-1
1	G11817	LG3_ScCEduL_218_HRSCAF_256	-0.999348623282337	0.573	0.818	0.700488997555012	9.13236503759058E-82	1.60081226743925E-77	40S ribosomal protein S30
1	G11860	LG3_ScCEduL_218_HRSCAF_256	-0.999440590642304	0.828	0.955	0.867015706806283	9.47203510789816E-129	1.66035303406347E-124	EEF1G
1	G5375	LG1_ScCEduL_133_HRSCAF_163	-1.00464570789257	0.795	0.937	0.848452508004269	2.00544516715788E-112	3.51534483351105E-108	40S ribosomal protein S8
1	G1087	LG10_ScCEduL_115_HRSCAF_144	-1.01679093981961	0.792	0.929	0.852529601722282	1.09276945500938E-98	1.91551557768594E-94	Heterogeneous nuclear ribonucleoprotein A/B
1	G16242	LG4_ScCEduL_107_HRSCAF_132	-1.02873143656227	0.983	0.998	0.98496993987976	6.75455296069892E-186	1.18400558848091E-181	60S ribosomal protein L35a
1	G12711	LG3_ScCEduL_218_HRSCAF_256	-1.03285300113226	0.931	0.988	0.942307692307692	1.44536245142158E-168	2.53357584109689E-164	60S ribosomal protein L36
1	G23411	LG6_ScCEduL_30_HRSCAF_37	-1.03781996381393	0.831	0.968	0.858471074380165	2.72296009944754E-103	4.77307675832159E-99	CSD domain-containing protein
1	G2341	LG10_ScCEduL_115_HRSCAF_144	-1.04536716689859	0.562	0.672	0.836309523809524	1.11234045469743E-45	1.94982158303913E-41	SelP_N domain-containing protein
1	G27592	LG7_ScCEduL_132_HRSCAF_162	-1.04537405045375	0.913	0.989	0.923154701718908	1.87365146050251E-159	3.28432364511485E-155	DNA-(apurinic or apyrimidinic site) lyase
1	G1433	LG10_ScCEduL_115_HRSCAF_144	-1.04601182058797	0.843	0.971	0.868177136972194	3.90061782838962E-146	6.83739299138417E-142	Transcription factor BTF3
1	G27894	LG7_ScCEduL_132_HRSCAF_162	-1.05760445084248	0.703	0.835	0.841916167664671	3.58391379197382E-51	6.28224248595091E-47	ncRNA
1	G1963	LG10_ScCEduL_115_HRSCAF_144	-1.06261207268634	0.557	0.851	0.654524089306698	1.18108580608064E-119	2.07032530947875E-115	WD_REPEATS_REGION domain-containing protein
1	G2457	LG10_ScCEduL_115_HRSCAF_144	-1.07020277747593	0.228	0.414	0.550724637681159	2.03772846020976E-32	3.57193421790168E-28	Transforming growth factor-beta-induced protein ig-h3
1	G17454	LG5_ScCEduL_4_HRSCAF_6	-1.0793222562687	0.019	0.389	0.0488431876606684	2.30347501657023E-82	4.03776135654596E-78	Four and a half LIM domains protein 2
1	G25038	LG7_ScCEduL_132_HRSCAF_162	-1.08827461286225	0.175	0.565	0.309734513274336	2.02896723846842E-85	3.5565766723113E-81	ML domain-containing protein
1	G1635	LG10_ScCEduL_115_HRSCAF_144	-1.10730587364543	0.205	0.635	0.322834645669291	8.58109274186568E-101	1.50417974672164E-96	SHSP domain-containing protein
1	G2451	LG10_ScCEduL_115_HRSCAF_144	-1.11626032374859	0.209	0.555	0.376576576576577	2.14676966679601E-68	3.76307254892673E-64	Calreticulin
1	G26894	LG7_ScCEduL_132_HRSCAF_162	-1.11626778262712	0.951	0.999	0.951951951951952	2.19122843343927E-199	3.8410043209757E-195	60S ribosomal protein L31
1	G25926	LG7_ScCEduL_132_HRSCAF_162	-1.1421695251213	0.14	0.629	0.222575516693164	1.06434360116236E-124	1.8656878984775E-120	Receptor protein-tyrosine kinase
1	G20668	LG6_ScCEduL_30_HRSCAF_37	-1.15185667994848	0.01	0.277	0.036101083032491	1.60329416634517E-55	2.81041434418645E-51	PR domain zinc finger protein 16
1	G24712	LG7_ScCEduL_132_HRSCAF_162	-1.15559300976823	0.97	0.994	0.975855130784708	2.85520433255938E-167	5.00488767454334E-163	40S ribosomal protein S18
1	G15286	LG4_ScCEduL_107_HRSCAF_132	-1.15570726496141	0.108	0.397	0.272040302267002	1.38229001547349E-53	2.42301616812348E-49	Tubulin beta chain
1	G32582	LG9_ScCEduL_100_HRSCAF_125	-1.15943564178349	0.899	0.992	0.90625	3.1783986511019E-195	5.57141499551652E-191	60S ribosomal protein L37a
1	G11948	LG3_ScCEduL_218_HRSCAF_256	-1.16620252222218	0.84	0.971	0.865087538619979	3.84185976924037E-135	6.73439598950145E-131	40S ribosomal protein S15
1	G1900	LG10_ScCEduL_115_HRSCAF_144	-1.17227449989808	0.833	0.98	0.85	8.3042065714318E-182	1.45564436990628E-177	40S ribosomal protein S14
1	G732	LG10_ScCEduL_115_HRSCAF_144	-1.17803859468642	0.474	0.813	0.583025830258303	1.62456861995824E-117	2.84770633392481E-113	60S ribosomal protein L34
1	G23471	LG6_ScCEduL_30_HRSCAF_37	-1.18658971012435	0.444	0.831	0.534296028880866	7.67803383252062E-131	1.34588255050254E-126	60S ribosomal protein L6
1	G24768	LG7_ScCEduL_132_HRSCAF_162	-1.19543699541488	0.04	0.35	0.114285714285714	2.55240026097896E-64	4.47410241747002E-60	ELMO domain-containing protein
1	G5115	LG1_ScCEduL_133_HRSCAF_163	-1.20422648806251	0.922	0.992	0.929435483870968	7.7999092463061E-190	1.367246091785E-185	60S ribosomal protein L27a
1	G27779	LG7_ScCEduL_132_HRSCAF_162	-1.2072612296341	0.709	0.844	0.840047393364929	1.9292613448422E-71	3.38180221137389E-67	Complex I-SGDH
1	G2521	LG10_ScCEduL_115_HRSCAF_144	-1.20927535917132	0.908	0.995	0.912562814070352	3.85093725406283E-205	6.75030791264674E-201	60S ribosomal protein L38
1	G2172	LG10_ScCEduL_115_HRSCAF_144	-1.20948334198204	0.988	0.999	0.988988988988989	2.21116764752602E-206	3.87595576934835E-202	RP-S15Ae
1	G19578	LG5_ScCEduL_4_HRSCAF_6	-1.21043307497203	0.119	0.341	0.348973607038123	8.77833820216153E-33	1.53875490345689E-28	Proline-rich transmembrane protein 1
1	G21360	LG6_ScCEduL_30_HRSCAF_37	-1.21856298652068	0.929	0.981	0.946992864424057	5.48460241199101E-154	9.61395956797905E-150	60S ribosomal protein L14
1	G4085	LG1_ScCEduL_133_HRSCAF_163	-1.2210594990917	0.872	0.984	0.886178861788618	1.97931160266961E-166	3.46953530831957E-162	40S ribosomal protein S11
1	G4790	LG1_ScCEduL_133_HRSCAF_163	-1.2299772892697	0.022	0.256	0.0859375	5.40426312414693E-46	9.47313283031715E-42	Copper transporter
1	G34697	tig00003591_arrow_7183-203409	-1.23325370756621	0.139	0.37	0.375675675675676	2.8331403771313E-39	4.96621176707346E-35	AAA_28 domain-containing protein
1	G18702	LG5_ScCEduL_4_HRSCAF_6	-1.24408773306629	0.999	1	0.999	4.17695923560803E-233	7.32179184409732E-229	TRASH domain-containing protein
1	G16811	LG5_ScCEduL_4_HRSCAF_6	-1.25372925222303	0.026	0.305	0.0852459016393443	8.24201267152762E-57	1.44474240119208E-52	nucleolar protein 58 isoform X1
1	G3839	LG1_ScCEduL_133_HRSCAF_163	-1.2592011850429	0.718	0.746	0.962466487935657	4.15252101611587E-24	7.27895408914951E-20	General secretion pathway protein
1	G5571	LG1_ScCEduL_133_HRSCAF_163	-1.2693854744481	0.988	0.999	0.988988988988989	1.30591639387119E-239	2.28914084681682E-235	Ribosomal protein L7
1	G24846	LG7_ScCEduL_132_HRSCAF_162	-1.26987786217058	0.005	0.32	0.015625	4.81900265877638E-69	8.44722976056912E-65	EGF-like domain-containing protein 8
1	G15236	LG4_ScCEduL_107_HRSCAF_132	-1.28552776235357	0.985	1	0.985	5.51368917657422E-220	9.66494575761696E-216	60S ribosomal protein L26
1	G27770	LG7_ScCEduL_132_HRSCAF_162	-1.29420157678765	0.134	0.531	0.252354048964218	8.72072547459357E-90	1.52865596844151E-85	Ig-like domain-containing protein
1	G1708	LG10_ScCEduL_115_HRSCAF_144	-1.30510145561167	0.013	0.327	0.0397553516819572	3.08244614361248E-67	5.40321984513832E-63	SoxE
1	G1543	LG10_ScCEduL_115_HRSCAF_144	-1.30704468932642	0.963	0.996	0.966867469879518	7.27118493683282E-225	1.27456600757743E-220	Ribosomal protein L37
1	G5854	LG1_ScCEduL_133_HRSCAF_163	-1.30785623938708	0.228	0.5	0.456	2.08546694610949E-48	3.65561500983532E-44	N-acetyltransferase domain-containing protein
1	G12279	LG3_ScCEduL_218_HRSCAF_256	-1.31471883636533	0.983	0.999	0.983983983983984	4.0295071389185E-238	7.06332306381023E-234	40S ribosomal protein S17
1	G10525	LG3_ScCEduL_218_HRSCAF_256	-1.31537259617043	0.945	0.993	0.95166163141994	1.72881594283809E-207	3.0304414662009E-203	60S ribosomal protein L17
1	G15881	LG4_ScCEduL_107_HRSCAF_132	-1.31689719223572	0.184	0.383	0.480417754569191	4.01158775050988E-28	7.03191216786877E-24	Metalloendopeptidase
1	G21588	LG6_ScCEduL_30_HRSCAF_37	-1.31886769735994	0.466	0.829	0.562123039806996	3.48042932630786E-127	6.10084456608506E-123	60S ribosomal protein L13
1	G31071	LG8_ScCEduL_142_HRSCAF_172	-1.32501590125335	0.675	0.954	0.707547169811321	1.98403399364723E-188	3.47781318746424E-184	40S ribosomal protein S23
1	G14250	LG4_ScCEduL_107_HRSCAF_132	-1.32584775059236	0.525	0.9	0.583333333333333	4.73949474484411E-176	8.30786033823724E-172	TCTP domain-containing protein
1	G4502	LG1_ScCEduL_133_HRSCAF_163	-1.32768641586235	0.95	0.997	0.952858575727181	1.60434446110335E-203	2.81225540586806E-199	60S ribosomal protein L11
1	G2021	LG10_ScCEduL_115_HRSCAF_144	-1.34169483256069	0.258	0.615	0.419512195121951	5.02820846519482E-88	8.81394661863999E-84	BHLH domain-containing protein
1	G34618	tig00002490_arrow_76679-135701	-1.35742060577793	0.965	0.996	0.968875502008032	3.05286902819522E-205	5.3513741195234E-201	40S ribosomal protein S3a
1	G25420	LG7_ScCEduL_132_HRSCAF_162	-1.36036917989607	0.987	1	0.987	1.85883059371917E-228	3.25834414773032E-224	60S ribosomal protein L7a
1	G5555	LG1_ScCEduL_133_HRSCAF_163	-1.36981533098025	0.608	0.926	0.65658747300216	1.51256596915724E-180	2.65137688733573E-176	40S ribosomal protein S16
1	G35475	tig00130980_arrow_153249-260796	-1.3753114216295	0.136	0.412	0.330097087378641	9.32037240426849E-50	1.63376807874422E-45	Uncharacterized protein
1	G14659	LG4_ScCEduL_107_HRSCAF_132	-1.38686265802055	0.16	0.379	0.422163588390501	9.52642363682833E-39	1.66988679929964E-34	Kazal-type serine protease inhibitor domain-containing protein 1
1	G1350	LG10_ScCEduL_115_HRSCAF_144	-1.3964876588126	0.213	0.718	0.296657381615599	1.15379543514505E-141	2.02248801826576E-137	40S ribosomal protein S9
1	G32588	LG9_ScCEduL_100_HRSCAF_125	-1.40378462133156	0.053	0.426	0.124413145539906	5.36448205152043E-81	9.40340058811017E-77	Murinoglobulin-2
1	G33255	ScCEduL_180_HRSCAF_212	-1.40681856250002	0.447	0.644	0.694099378881988	6.60199110988203E-67	1.15726302165122E-62	Ribosomal protein L15
1	G3304	LG10_ScCEduL_115_HRSCAF_144	-1.41201720620926	0.981	0.999	0.981981981981982	1.23854655825245E-243	2.17104826196071E-239	40S ribosomal protein S24
1	G6641	LG1_ScCEduL_133_HRSCAF_163	-1.41682690166884	0.343	0.713	0.481065918653577	2.23726474798683E-112	3.92170137674611E-108	CACNG5
1	G3526	LG10_ScCEduL_115_HRSCAF_144	-1.4215248065666	0.779	0.95	0.82	5.53835887701227E-160	9.7081892755148E-156	60S ribosomal protein L3
1	G32202	LG9_ScCEduL_100_HRSCAF_125	-1.42606880429852	0.764	0.961	0.795005202913632	2.44559926636998E-191	4.28689095401994E-187	60S ribosomal protein L27
1	G32340	LG9_ScCEduL_100_HRSCAF_125	-1.44570930594886	0.125	0.314	0.398089171974522	2.51187422977612E-32	4.40306433737456E-28	Ig-like domain-containing protein
1	G33309	ScCEduL_1_HRSCAF_2	-1.46249694148886	0.122	0.632	0.193037974683544	1.77807743184562E-132	3.11679193028218E-128	Kinesin-like protein
1	G24305	LG7_ScCEduL_132_HRSCAF_162	-1.46453325691943	1	1	1	2.41382872443508E-267	4.23120037106226E-263	ncRNA
1	G2636	LG10_ScCEduL_115_HRSCAF_144	-1.47139390286074	0.809	0.971	0.833161688980433	1.82100144308029E-203	3.19203342957545E-199	40S ribosomal protein S7
1	G4818	LG1_ScCEduL_133_HRSCAF_163	-1.47569916758785	0.917	0.999	0.917917917917918	1.03511125634057E-233	1.81444652123939E-229	Elongation factor 1-alpha
1	G18432	LG5_ScCEduL_4_HRSCAF_6	-1.49416820647741	0.804	0.976	0.823770491803279	6.79068242629846E-207	1.19033872250586E-202	Ribosomal protein L44
1	G3494	LG10_ScCEduL_115_HRSCAF_144	-1.4942044009839	0.988	0.999	0.988988988988989	1.12315089509593E-259	1.96877120401365E-255	Ribosomal_L16 domain-containing protein
1	G25626	LG7_ScCEduL_132_HRSCAF_162	-1.50797526206937	0.987	0.999	0.987987987987988	6.58201669221459E-251	1.1537617059783E-246	60S ribosomal protein L35
1	G6833	LG1_ScCEduL_133_HRSCAF_163	-1.52381226330152	0.085	0.478	0.177824267782427	3.18034524505225E-89	5.57482718005209E-85	Tyrosine-protein phosphatase non-receptor type 23
1	G572	LG10_ScCEduL_115_HRSCAF_144	-1.52946795739295	0.126	0.31	0.406451612903226	4.81594453370851E-28	8.44186917313765E-24	Prostanoid TP receptor
1	G20685	LG6_ScCEduL_30_HRSCAF_37	-1.5332375770294	0.235	0.718	0.327298050139276	1.59029277486665E-135	2.78762420506376E-131	Ribosomal protein L22
1	G16773	LG5_ScCEduL_4_HRSCAF_6	-1.53871976653186	0.703	0.965	0.728497409326425	1.64814244689391E-207	2.88902889516033E-203	60S ribosomal protein L13a
1	G17123	LG5_ScCEduL_4_HRSCAF_6	-1.54139626839691	0.091	0.52	0.175	8.13385494730371E-97	1.42578343371287E-92	Innexin
1	G7003	LG1_ScCEduL_133_HRSCAF_163	-1.54949520075416	0.021	0.289	0.0726643598615917	2.77366178968936E-55	4.86195175114648E-51	ETS-related transcription factor Elf-4
1	G2853	LG10_ScCEduL_115_HRSCAF_144	-1.5573332822731	0.988	1	0.988	1.21717061287509E-267	2.13357836730875E-263	40S ribosomal protein S12
1	G16883	LG5_ScCEduL_4_HRSCAF_6	-1.56517572695555	0.019	0.322	0.0590062111801242	5.08845864392068E-64	8.91955915692857E-60	Allograft inflammatory factor
1	G26391	LG7_ScCEduL_132_HRSCAF_162	-1.56676599080695	0.947	0.996	0.950803212851406	2.38871088077519E-226	4.18717130291084E-222	PC-esterase domain-containing protein 1A
1	G25620	LG7_ScCEduL_132_HRSCAF_162	-1.57002269247467	0.779	0.971	0.80226570545829	1.39700280782289E-204	2.44880622183275E-200	Ribosomal_L18_c domain-containing protein
1	G25192	LG7_ScCEduL_132_HRSCAF_162	-1.58962735362732	0.815	0.991	0.822401614530777	6.28657437646695E-242	1.10197362245089E-237	Ribosomal_S7 domain-containing protein
1	G4452	LG1_ScCEduL_133_HRSCAF_163	-1.59047673879321	0.652	0.961	0.678459937565036	1.83285040341495E-220	3.21280347214606E-216	Ribosomal protein L15
1	G4635	LG1_ScCEduL_133_HRSCAF_163	-1.59916049758138	0.872	0.991	0.87991927346115	4.66043777233069E-228	8.16928137111847E-224	40S ribosomal protein S13
1	G2293	LG10_ScCEduL_115_HRSCAF_144	-1.6062840011712	0.671	0.938	0.715351812366738	2.13328208303847E-186	3.73943016335814E-182	40S ribosomal protein S28
1	G7023	LG1_ScCEduL_133_HRSCAF_163	-1.61426241081315	0.938	0.995	0.942713567839196	6.54539152918075E-223	1.14734168115009E-218	Ribosomal protein L19
1	G5077	LG1_ScCEduL_133_HRSCAF_163	-1.61520865208304	0.924	0.996	0.927710843373494	1.63456835625826E-234	2.8652348716851E-230	Solute carrier organic anion transporter family member
1	G21187	LG6_ScCEduL_30_HRSCAF_37	-1.61585822098797	0.365	0.403	0.905707196029777	2.03266640271456E-13	3.56306093731835E-09	ZnMc domain-containing protein
1	G26985	LG7_ScCEduL_132_HRSCAF_162	-1.61776037163381	0.996	1	0.996	2.70391704811732E-267	4.73969619364486E-263	40S ribosomal protein S25
1	G2054	LG10_ScCEduL_115_HRSCAF_144	-1.61956678957467	0.067	0.252	0.265873015873016	9.03525307011234E-32	1.58378951065999E-27	Tripartite motif-containing protein 2
1	G29978	LG8_ScCEduL_142_HRSCAF_172	-1.67099762438118	0.013	0.372	0.0349462365591398	1.65043341412507E-80	2.89304473161983E-76	Complement C1q tumor necrosis factor-related protein 3
1	G21693	LG6_ScCEduL_30_HRSCAF_37	-1.67348058062643	0.193	0.604	0.31953642384106	2.38000377792481E-105	4.1719086223244E-101	FABP domain-containing protein
1	G11965	LG3_ScCEduL_218_HRSCAF_256	-1.67611420216583	0.418	0.855	0.488888888888889	1.29557083082958E-162	2.27100610936118E-158	Ribos_L4_asso_C domain-containing protein
1	G3387	LG10_ScCEduL_115_HRSCAF_144	-1.68174359483681	0.684	0.973	0.702980472764645	4.30205369499785E-229	7.54106992196172E-225	40S ribosomal protein SA
1	G19711	LG5_ScCEduL_4_HRSCAF_6	-1.69055952602834	0.223	0.39	0.571794871794872	1.71933431132334E-24	3.01382111431868E-20	Aminoacylase
1	G17456	LG5_ScCEduL_4_HRSCAF_6	-1.70269403919463	0.055	0.373	0.14745308310992	3.48975763781031E-65	6.11719616331769E-61	ncRNA
1	G22387	LG6_ScCEduL_30_HRSCAF_37	-1.70515687897371	0.028	0.294	0.0952380952380952	1.00942464699018E-53	1.76942046370909E-49	TGc domain-containing protein
1	G10473	LG3_ScCEduL_218_HRSCAF_256	-1.72820111531066	0.895	0.996	0.89859437751004	5.44850540656757E-254	9.55068512717229E-250	40S ribosomal protein S27a
1	G1172	LG10_ScCEduL_115_HRSCAF_144	-1.73484357335739	0.792	0.989	0.800808897876643	6.13501461636961E-244	1.07540671210343E-239	40S ribosomal protein S2
1	G26976	LG7_ScCEduL_132_HRSCAF_162	-1.73870250693021	0.938	0.994	0.943661971830986	6.10612640788968E-245	1.07034289803898E-240	60S ribosomal protein L40
1	G18723	LG5_ScCEduL_4_HRSCAF_6	-1.78487362592824	0.132	0.574	0.229965156794425	1.03393986673077E-101	1.81239319239237E-97	Methyltranfer_dom domain-containing protein
1	G24036	LG6_ScCEduL_30_HRSCAF_37	-1.79129472916508	0.836	0.992	0.842741935483871	1.12233301967651E-251	1.96733755019096E-247	Ribosomal_L23eN domain-containing protein
1	G28190	LG7_ScCEduL_132_HRSCAF_162	-1.80454299048631	0.75	0.98	0.76530612244898	1.53255618588561E-243	2.68641773823889E-239	40S ribosomal protein S26
1	G35476	tig00130980_arrow_153249-260796	-1.81887533174148	0.359	0.704	0.509943181818182	6.87623206762889E-111	1.20533471913467E-106	Uncharacterized protein
1	G4972	LG1_ScCEduL_133_HRSCAF_163	-1.8451617079297	0.561	0.93	0.603225806451613	1.20600527756125E-213	2.11400665103712E-209	60S ribosomal protein L12
1	G1703	LG10_ScCEduL_115_HRSCAF_144	-1.85054019231233	0.438	0.891	0.491582491582492	1.65706647236131E-197	2.90467181940214E-193	40S ribosomal protein S20
1	G27586	LG7_ScCEduL_132_HRSCAF_162	-1.85504633528137	0.504	0.925	0.544864864864865	1.10342929396453E-222	1.93420120939042E-218	60S ribosomal protein L28
1	G26901	LG7_ScCEduL_132_HRSCAF_162	-1.85852191462976	0.881	0.994	0.886317907444668	7.17356320309127E-276	1.25745389386987E-271	60S ribosomal protein L21
1	G29172	LG8_ScCEduL_142_HRSCAF_172	-1.8652066143461	0.356	0.61	0.583606557377049	2.15103231939458E-46	3.77054455266675E-42	G_PROTEIN_RECEP_F1_2 domain-containing protein
1	G30939	LG8_ScCEduL_142_HRSCAF_172	-1.87151979853928	0.999	0.839	1.19070321811681	9.87076833610206E-35	1.73024698163533E-30	Peptide ABC transporter permease
1	G11471	LG3_ScCEduL_218_HRSCAF_256	-1.88040197312003	0.923	0.997	0.925777331995988	1.91142736541944E-280	3.35054102884374E-276	40S ribosomal protein S29
1	G7291	LG2_ScCEduL_207_HRSCAF_240	-1.88879120723381	0.032	0.481	0.0665280665280665	5.13555777636705E-108	9.00211922619379E-104	Frizzled-5
1	G29330	LG8_ScCEduL_142_HRSCAF_172	-1.90139433059778	0.017	0.356	0.0477528089887641	1.00192867055006E-74	1.7562807666072E-70	Inter-alpha-trypsin inhibitor heavy chain H4
1	G24596	LG7_ScCEduL_132_HRSCAF_162	-1.90164169210972	0.154	0.411	0.374695863746959	1.99600673868772E-47	3.4988002122457E-43	High mobility group protein DSP1
1	G17874	LG5_ScCEduL_4_HRSCAF_6	-1.93174463944668	0.176	0.717	0.245467224546722	3.83620675348665E-156	6.72448681818674E-152	Kinesin-like protein
1	G990	LG10_ScCEduL_115_HRSCAF_144	-1.96761182269617	0.024	0.252	0.0952380952380952	1.64094787243437E-44	2.8764175255902E-40	LITAF domain-containing protein
1	G27614	LG7_ScCEduL_132_HRSCAF_162	-1.97560229121651	0.15	0.322	0.46583850931677	2.21806226129638E-26	3.88804133782642E-22	G_PROTEIN_RECEP_F1_2 domain-containing protein
1	G17277	LG5_ScCEduL_4_HRSCAF_6	-1.98585860893128	0.021	0.354	0.0593220338983051	7.3716856395476E-73	1.2921827757563E-68	Putative modulator of levamisole receptor-1
1	G11154	LG3_ScCEduL_218_HRSCAF_256	-2.04701516063911	0.021	0.261	0.0804597701149425	1.37352231387144E-47	2.40764726398525E-43	Collagen alpha-1(XII) chain
1	G5649	LG1_ScCEduL_133_HRSCAF_163	-2.05622994158747	0.914	0.999	0.914914914914915	3.34443008225999E-295	5.86245149119354E-291	60S acidic ribosomal protein P1
1	G35473	tig00130980_arrow_153249-260796	-2.05769642744565	0.047	0.263	0.178707224334601	2.36500659415552E-39	4.14562005889522E-35	Uncharacterized protein
1	G23358	LG6_ScCEduL_30_HRSCAF_37	-2.06707379825429	0.777	0.996	0.780120481927711	5.73774591909283E-286	1.00576948215778E-281	60S acidic ribosomal protein P2
1	G1471	LG10_ScCEduL_115_HRSCAF_144	-2.07661206826881	0.294	0.771	0.381322957198444	4.9356824982567E-155	8.65175785119417E-151	Tubulin alpha chain
1	G31119	LG8_ScCEduL_142_HRSCAF_172	-2.11698738542551	0.435	0.548	0.793795620437956	3.96762913566772E-23	6.95485711191194E-19	Arrestin_C domain-containing protein
1	G5652	LG1_ScCEduL_133_HRSCAF_163	-2.13854121355624	0.435	0.918	0.473856209150327	2.78914060420137E-236	4.88908456510458E-232	60S ribosomal protein L30
1	G30622	LG8_ScCEduL_142_HRSCAF_172	-2.22035827834075	0.375	0.34	1.10294117647059	0.00574807626627664	1	BHLH domain-containing protein
1	G25104	LG7_ScCEduL_132_HRSCAF_162	-2.28982092592759	0.015	0.347	0.0432276657060519	1.80371466119195E-72	3.16173142960337E-68	C1q domain-containing protein
1	G23243	LG6_ScCEduL_30_HRSCAF_37	-2.31913312701854	0.032	0.37	0.0864864864864865	2.58155634397321E-73	4.52521011535064E-69	Fibronectin type-III domain-containing protein
1	G3335	LG10_ScCEduL_115_HRSCAF_144	-2.43003668042825	0.027	0.263	0.102661596958175	1.32478084903221E-45	2.32220835026856E-41	ncRNA
1	G15010	LG4_ScCEduL_107_HRSCAF_132	-2.77934818981656	0.16	0.433	0.369515011547344	8.00284868940508E-54	1.40281934676582E-49	Kyphoscoliosis peptidase
1	G17965	LG5_ScCEduL_4_HRSCAF_6	-2.8597222485289	0.032	0.329	0.0972644376899696	3.10236237461581E-62	5.43813100646405E-58	Complement C1q-like protein 2
1	G2459	LG10_ScCEduL_115_HRSCAF_144	-2.95970656828224	0.139	0.487	0.285420944558522	5.93296822319996E-78	1.03998999984472E-73	Uncharacterized protein
1	G3334	LG10_ScCEduL_115_HRSCAF_144	-3.02999939930167	0.053	0.67	0.0791044776119403	1.7590100403225E-176	3.08336869968131E-172	ncRNA
1	G26854	LG7_ScCEduL_132_HRSCAF_162	-3.44357660851928	0.047	0.468	0.10042735042735	9.6128734933644E-99	1.68504059465184E-94	Stanniocalcin
1	G21093	LG6_ScCEduL_30_HRSCAF_37	-3.48642668911317	0.054	0.27	0.2	7.58056623365212E-40	1.32879745509688E-35	IolG
1	G12733	LG3_ScCEduL_218_HRSCAF_256	-3.53601442521196	0.141	0.331	0.425981873111782	5.23369779233419E-31	9.1741488601826E-27	Galectin
1	G30255	LG8_ScCEduL_142_HRSCAF_172	-3.95045629638995	0.194	0.407	0.476658476658477	5.85540830348023E-41	1.02639452151705E-36	Metalloproteinase inhibitor 3
1	G21091	LG6_ScCEduL_30_HRSCAF_37	-4.08851347813205	0.094	0.355	0.264788732394366	1.28574204726771E-49	2.25377723465557E-45	X-box binding protein-like protein
2	G30255	LG8_ScCEduL_142_HRSCAF_172	5.31414834650343	0.998	0.152	6.56578947368421	0	0	Metalloproteinase inhibitor 3
2	G26854	LG7_ScCEduL_132_HRSCAF_162	4.2419296360216	1	0.157	6.36942675159236	0	0	Stanniocalcin
2	G17965	LG5_ScCEduL_4_HRSCAF_6	4.20903722608822	0.94	0.039	24.1025641025641	0	0	Complement C1q-like protein 2
2	G15010	LG4_ScCEduL_107_HRSCAF_132	3.98617195813248	0.994	0.166	5.98795180722892	0	0	Kyphoscoliosis peptidase
2	G2459	LG10_ScCEduL_115_HRSCAF_144	3.81900666984587	1	0.208	4.80769230769231	0	0	Uncharacterized protein
2	G23243	LG6_ScCEduL_30_HRSCAF_37	3.50690665223756	0.975	0.066	14.7727272727273	0	0	Fibronectin type-III domain-containing protein
2	G30256	LG8_ScCEduL_142_HRSCAF_172	3.23063490428037	0.997	0.689	1.44702467343977	3.39104461127101E-287	5.94416209909695E-283	NTR domain-containing protein
2	G17277	LG5_ScCEduL_4_HRSCAF_6	3.20844869954327	0.989	0.043	23	0	0	Putative modulator of levamisole receptor-1
2	G11154	LG3_ScCEduL_218_HRSCAF_256	3.15500678605353	0.677	0.049	13.8163265306122	1.10236242189409E-283	1.93233108933815E-279	Collagen alpha-1(XII) chain
2	G25104	LG7_ScCEduL_132_HRSCAF_162	3.09689991313902	0.84	0.079	10.6329113924051	0	0	C1q domain-containing protein
2	G21187	LG6_ScCEduL_30_HRSCAF_37	3.02517428304164	0.994	0.212	4.68867924528302	0	0	ZnMc domain-containing protein
2	G29330	LG8_ScCEduL_142_HRSCAF_172	2.66702788866515	0.937	0.06	15.6166666666667	0	0	Inter-alpha-trypsin inhibitor heavy chain H4
2	G17456	LG5_ScCEduL_4_HRSCAF_6	2.4672801048953	0.776	0.138	5.6231884057971	9.46460463607869E-254	1.65905054665823E-249	ncRNA
2	G7291	LG2_ScCEduL_207_HRSCAF_240	2.41544452004822	0.96	0.175	5.48571428571429	0	0	Frizzled-5
2	G6833	LG1_ScCEduL_133_HRSCAF_163	2.39708037967959	0.975	0.187	5.21390374331551	0	0	Tyrosine-protein phosphatase non-receptor type 23
2	G7821	LG2_ScCEduL_207_HRSCAF_240	2.38754756271139	0.997	0.441	2.26077097505669	1.06487059957295E-298	1.86661167399142E-294	Hydrophobic/amphiphilic exporter-1, HAE1 family
2	G14659	LG4_ScCEduL_107_HRSCAF_132	2.3279716027482	0.882	0.149	5.91946308724832	0	0	Kazal-type serine protease inhibitor domain-containing protein 1
2	G24885	LG7_ScCEduL_132_HRSCAF_162	2.32764666623192	0.717	0.101	7.0990099009901	5.87700407304591E-250	1.03018004396422E-245	IgGFc_binding domain-containing protein
2	G24846	LG7_ScCEduL_132_HRSCAF_162	2.31192645428217	0.914	0.029	31.5172413793103	0	0	EGF-like domain-containing protein 8
2	G32588	LG9_ScCEduL_100_HRSCAF_125	2.21135095599696	0.897	0.15	5.98	0	0	Murinoglobulin-2
2	G29376	LG8_ScCEduL_142_HRSCAF_172	2.18109196151451	0.43	0.063	6.82539682539683	3.34078236458294E-129	5.85605740687744E-125	Cat eye syndrome critical region protein 5
2	G20668	LG6_ScCEduL_30_HRSCAF_37	2.17729804537208	0.802	0.023	34.8695652173913	0	0	PR domain zinc finger protein 16
2	G24768	LG7_ScCEduL_132_HRSCAF_162	2.15658100956485	0.857	0.086	9.96511627906977	0	0	ELMO domain-containing protein
2	G14619	LG4_ScCEduL_107_HRSCAF_132	2.12200258513103	0.621	0.045	13.8	2.59442149735738E-252	4.54776144271776E-248	Integrin beta
2	G17958	LG5_ScCEduL_4_HRSCAF_6	2.09766900601927	0.349	0.007	49.8571428571429	3.64353881360536E-164	6.38675918636884E-160	Caprin-2
2	G2457	LG10_ScCEduL_115_HRSCAF_144	2.06712093274925	0.954	0.185	5.15675675675676	0	0	Transforming growth factor-beta-induced protein ig-h3
2	G2905	LG10_ScCEduL_115_HRSCAF_144	1.93778775322908	0.668	0.036	18.5555555555556	5.4309131697252E-303	9.51984769521131E-299	Kazal-like domain-containing protein
2	G21693	LG6_ScCEduL_30_HRSCAF_37	1.93563326329792	0.986	0.341	2.89149560117302	1.32289527116507E-284	2.31890312082525E-280	FABP domain-containing protein
2	G1471	LG10_ScCEduL_115_HRSCAF_144	1.82819491323857	0.991	0.533	1.85928705440901	1.19152302375009E-222	2.08862070833152E-218	Tubulin alpha chain
2	G23190	LG6_ScCEduL_30_HRSCAF_37	1.81053052544146	0.808	0.081	9.97530864197531	0	0	RS-rich protein-2
2	G17454	LG5_ScCEduL_4_HRSCAF_6	1.79997996871106	0.869	0.111	7.82882882882883	0	0	Four and a half LIM domains protein 2
2	G27779	LG7_ScCEduL_132_HRSCAF_162	1.78795910657429	0.995	0.75	1.32666666666667	2.82248635709502E-252	4.94753633535187E-248	Complex I-SGDH
2	G17147	LG5_ScCEduL_4_HRSCAF_6	1.7742942287242	0.914	0.248	3.68548387096774	1.11327149245591E-289	1.95145359912597E-285	BZIP domain-containing protein
2	G30615	LG8_ScCEduL_142_HRSCAF_172	1.76385490830039	0.817	0.144	5.67361111111111	1.32628590461355E-261	2.3248465621971E-257	Filamin-C
2	G6093	LG1_ScCEduL_133_HRSCAF_163	1.7440058823921	0.828	0.017	48.7058823529412	0	0	Uncharacterized protein
2	G29978	LG8_ScCEduL_142_HRSCAF_172	1.70853372558575	0.747	0.13	5.74615384615385	1.14400489580632E-199	2.00532618185889E-195	Complement C1q tumor necrosis factor-related protein 3
2	G15191	LG4_ScCEduL_107_HRSCAF_132	1.54572316929737	0.633	0.016	39.5625	0	0	Collagen IV NC1 domain-containing protein
2	G35476	tig00130980_arrow_153249-260796	1.54402832290362	0.994	0.493	2.01622718052738	1.47138702063966E-216	2.57919430847926E-212	Uncharacterized protein
2	G5979	LG1_ScCEduL_133_HRSCAF_163	1.46646383323241	0.773	0.124	6.23387096774194	1.57156525766467E-262	2.7547967401604E-258	Muscle LIM protein Mlp84B
2	G2916	LG10_ScCEduL_115_HRSCAF_144	1.44863158492917	0.793	0.092	8.6195652173913	1.62503318531483E-297	2.84852067053836E-293	Neurotrypsin
2	G28270	LG8_ScCEduL_142_HRSCAF_172	1.44844970133657	0.963	0.6	1.605	3.28791327876133E-225	5.76338318634073E-221	Predicted protein
2	G1635	LG10_ScCEduL_115_HRSCAF_144	1.43530643460012	0.919	0.396	2.32070707070707	5.67448974666488E-209	9.94681307692887E-205	SHSP domain-containing protein
2	G25901	LG7_ScCEduL_132_HRSCAF_162	1.41362172960908	0.808	0.12	6.73333333333333	1.10238221660375E-276	1.93236578748472E-272	Mussel byssus cycteine-rich protein
2	G15286	LG4_ScCEduL_107_HRSCAF_132	1.39778191611755	0.687	0.206	3.33495145631068	6.7674526844733E-136	1.18626678106132E-131	Tubulin beta chain
2	G28513	LG8_ScCEduL_142_HRSCAF_172	1.39299425849629	0.949	0.498	1.90562248995984	2.85359632560805E-206	5.00206899915835E-202	Severin
2	G15084	LG4_ScCEduL_107_HRSCAF_132	1.39000980239421	0.98	0.62	1.58064516129032	1.37656505804004E-195	2.41298089023838E-191	RWD domain-containing protein
2	G13621	LG3_ScCEduL_218_HRSCAF_256	1.38311154315651	0.888	0.307	2.89250814332248	3.88169384970011E-204	6.80422114913932E-200	CACNG2
2	G25542	LG7_ScCEduL_132_HRSCAF_162	1.36482549472568	0.645	0.012	53.75	0	0	PDGF_2 domain-containing protein
2	G15188	LG4_ScCEduL_107_HRSCAF_132	1.34145706928788	0.602	0.015	40.1333333333333	4.16298254157499E-296	7.2972920971268E-292	Collagen IV NC1 domain-containing protein
2	G34827	tig00007435_arrow_0-43805	1.31719807088562	0.943	0.919	1.02611534276387	3.76069329043047E-66	6.59211926879557E-62	Uncharacterized protein
2	G23496	LG6_ScCEduL_30_HRSCAF_37	1.28874435038695	0.633	0.033	19.1818181818182	6.08047562136376E-281	1.06584657166885E-276	ZnMc domain-containing protein
2	G31628	LG9_ScCEduL_100_HRSCAF_125	1.28544557652252	0.803	0.131	6.12977099236641	1.64246487030665E-270	2.87907667116053E-266	Integrin_alpha2 domain-containing protein
2	G27916	LG7_ScCEduL_132_HRSCAF_162	1.28421004038473	0.757	0.142	5.33098591549296	4.43583113157064E-236	7.77556839053017E-232	Uncharacterized protein
2	G11067	LG3_ScCEduL_218_HRSCAF_256	1.27487217580539	0.773	0.048	16.1041666666667	0	0	Hemicentin-1
2	G33770	ScCEduL_34_HRSCAF_43	1.26823531626254	0.544	0.012	45.3333333333333	8.67036981652861E-266	1.5198291251393E-261	BEN domain-containing protein
2	G13198	LG3_ScCEduL_218_HRSCAF_256	1.24340849874367	0.886	0.512	1.73046875	5.66040027149886E-147	9.92211563591035E-143	WSC domain-containing protein
2	G6521	LG1_ScCEduL_133_HRSCAF_163	1.24237832997371	0.708	0.117	6.05128205128205	6.43268898925411E-221	1.12758605292635E-216	EF-hand domain-containing protein
2	G29455	LG8_ScCEduL_142_HRSCAF_172	1.24060570513173	0.654	0.033	19.8181818181818	6.62815484237431E-294	1.16184926231979E-289	Uncharacterized protein
2	G29652	LG8_ScCEduL_142_HRSCAF_172	1.23254720882065	0.994	0.974	1.02053388090349	3.41655036418884E-156	5.98887113338662E-152	B-cell translocation gene 1 protein
2	G31276	LG8_ScCEduL_142_HRSCAF_172	1.23082833049626	0.654	0.018	36.3333333333333	0	0	Putative redox protein
2	G19376	LG5_ScCEduL_4_HRSCAF_6	1.21282649081037	0.645	0.045	14.3333333333333	4.98575914931756E-267	8.73953721283874E-263	Fibrinogen C-terminal domain-containing protein
2	G27770	LG7_ScCEduL_132_HRSCAF_162	1.18887933084966	0.808	0.305	2.64918032786885	1.70265109451455E-134	2.98457710357456E-130	Ig-like domain-containing protein
2	G22136	LG6_ScCEduL_30_HRSCAF_37	1.17503865463102	0.929	0.588	1.57993197278912	1.18876812888732E-140	2.08379165312658E-136	RAB6A
2	G23241	LG6_ScCEduL_30_HRSCAF_37	1.16899201563555	0.651	0.017	38.2941176470588	0	0	protein artichoke-like
2	G24112	LG7_ScCEduL_132_HRSCAF_162	1.14940327447642	0.965	0.863	1.11819235225956	8.52483677151053E-105	1.49431863767808E-100	PH domain-containing protein
2	G4879	LG1_ScCEduL_133_HRSCAF_163	1.14085223878498	0.991	0.772	1.28367875647668	1.98754507013545E-119	3.48396775344042E-115	Natterin-3
2	G19704	LG5_ScCEduL_4_HRSCAF_6	1.139776429686	0.724	0.164	4.41463414634146	7.10151654854607E-184	1.24482483579464E-179	Arginine kinase
2	G718	LG10_ScCEduL_115_HRSCAF_144	1.13685398370939	0.991	0.84	1.1797619047619	1.50181910637518E-122	2.63253871156506E-118	Fascin
2	G14261	LG4_ScCEduL_107_HRSCAF_132	1.12526932422149	0.84	0.343	2.44897959183673	5.58763871494619E-167	9.79457190342918E-163	LIM domain-containing protein
2	G28805	LG8_ScCEduL_142_HRSCAF_172	1.11084989281353	0.645	0.03	21.5	2.99140490917264E-293	5.24363366528872E-289	15-oxoprostaglandin 13-reductase
2	G2021	LG10_ScCEduL_115_HRSCAF_144	1.09504319015174	0.905	0.399	2.26817042606516	2.82116688015539E-154	4.94522342422438E-150	BHLH domain-containing protein
2	G25806	LG7_ScCEduL_132_HRSCAF_162	1.08207806681686	0.674	0.168	4.01190476190476	5.68710487843317E-155	9.96892614140551E-151	ncRNA
2	G27777	LG7_ScCEduL_132_HRSCAF_162	1.07998209442863	0.624	0.015	41.6	0	0	PDGF_2 domain-containing protein
2	G3454	LG10_ScCEduL_115_HRSCAF_144	1.07154247100188	0.939	0.818	1.1479217603912	1.85424058183928E-41	3.25029831590607E-37	RNA helicase
2	G2341	LG10_ScCEduL_115_HRSCAF_144	1.06806612615987	0.939	0.552	1.70108695652174	2.09915674451325E-125	3.67961185745727E-121	SelP_N domain-containing protein
2	G35399	tig00021253_arrow_253468-443564	1.05116979627379	0.837	0.498	1.68072289156627	2.27024039818651E-105	3.97950439398114E-101	Calponin-homology (CH) domain-containing protein
2	G16252	LG4_ScCEduL_107_HRSCAF_132	1.04288667361848	0.676	0.137	4.93430656934307	2.76796729552913E-174	4.85196987233301E-170	Cytochrome P450 2C3
2	G13272	LG3_ScCEduL_218_HRSCAF_256	1.04256027527142	0.854	0.359	2.37883008356546	5.4494631528116E-158	9.55236396056345E-154	PH domain-containing protein
2	G29683	LG8_ScCEduL_142_HRSCAF_172	1.0419755057482	0.604	0.018	33.5555555555556	2.47086925214943E-289	4.33118671209273E-285	Protein rolling stone
2	G6641	LG1_ScCEduL_133_HRSCAF_163	1.04034296331241	0.928	0.515	1.80194174757282	5.23901300017541E-116	9.18346588800747E-112	CACNG5
2	G13536	LG3_ScCEduL_218_HRSCAF_256	1.04031039984469	0.774	0.26	2.97692307692308	1.28618467161843E-133	2.25455311087995E-129	Uncharacterized protein
2	G13257	LG3_ScCEduL_218_HRSCAF_256	1.03783556094123	0.707	0.133	5.31578947368421	2.42255468204995E-209	4.24649610216535E-205	Salvador-like protein 1
2	G21617	LG6_ScCEduL_30_HRSCAF_37	1.03733879648232	0.575	0.017	33.8235294117647	1.64389920076691E-272	2.88159090902431E-268	Basement membrane-specific heparan sulfate proteoglycan core protein
2	G1653	LG10_ScCEduL_115_HRSCAF_144	1.02103932787405	0.564	0.036	15.6666666666667	8.57579431199812E-234	1.50325098495015E-229	Peroxidase
2	G6092	LG1_ScCEduL_133_HRSCAF_163	1.00648575382731	0.61	0.012	50.8333333333333	2.28856480074974E-305	4.01162523923422E-301	MAM domain-containing glycosylphosphatidylinositol anchor protein 1
2	G15957	LG4_ScCEduL_107_HRSCAF_132	1.00365769624852	0.527	0.013	40.5384615384615	3.20844657791067E-253	5.62408600641961E-249	65 kDa Yes-associated protein
2	G31035	LG8_ScCEduL_142_HRSCAF_172	0.982893072930889	0.676	0.066	10.2424242424242	2.97420937663955E-250	5.21349161631147E-246	Fibulin-1
2	G14055	LG4_ScCEduL_107_HRSCAF_132	0.980107228460646	0.799	0.488	1.63729508196721	4.28033807536814E-85	7.50300461231282E-81	Muscleblind-like protein 3
2	G19763	LG5_ScCEduL_4_HRSCAF_6	0.973255307652549	0.323	0.049	6.59183673469388	2.59586413212079E-86	4.55029023719454E-82	Uncharacterized protein
2	G26926	LG7_ScCEduL_132_HRSCAF_162	0.972140166166891	0.65	0.132	4.92424242424242	5.08820038184192E-172	8.9191064493307E-168	SH2 domain-containing protein 3C
2	G1859	LG10_ScCEduL_115_HRSCAF_144	0.970254321073861	0.556	0.065	8.55384615384615	6.44389135900388E-190	1.12954971631979E-185	acidPPc domain-containing protein
2	G17874	LG5_ScCEduL_4_HRSCAF_6	0.963392428505001	0.923	0.461	2.00216919739696	2.79624689343273E-105	4.90154117949823E-101	Kinesin-like protein
2	G26074	LG7_ScCEduL_132_HRSCAF_162	0.960389839453815	0.53	0.078	6.7948717948718	1.72891636606696E-158	3.03061749807878E-154	BTB domain-containing protein
2	G19578	LG5_ScCEduL_4_HRSCAF_6	0.957841335834193	0.493	0.216	2.28240740740741	2.50984667072609E-42	4.39951022911576E-38	Proline-rich transmembrane protein 1
2	G32777	LG9_ScCEduL_100_HRSCAF_125	0.953057638715792	0.613	0.078	7.85897435897436	6.44857795759763E-204	1.13037123018729E-199	G_PROTEIN_RECEP_F1_2 domain-containing protein
2	G26598	LG7_ScCEduL_132_HRSCAF_162	0.937906309601088	0.504	0.01	50.4	9.80422637158901E-247	1.71858284067584E-242	Neurexin-1-alpha
2	G32716	LG9_ScCEduL_100_HRSCAF_125	0.930103684577931	0.479	0.046	10.4130434782609	3.62662180245911E-171	6.35710535753057E-167	cAMP-responsive element-binding protein-like 2
2	G16890	LG5_ScCEduL_4_HRSCAF_6	0.929658873917846	0.885	0.582	1.52061855670103	1.68291485994133E-66	2.94998145799116E-62	FGE-sulfatase domain-containing protein
2	G1576	LG10_ScCEduL_115_HRSCAF_144	0.92398714515919	0.8	0.363	2.20385674931129	3.00437597715127E-109	5.26637065034847E-105	Triacylglycerol lipase
2	G1158	LG10_ScCEduL_115_HRSCAF_144	0.907891827603447	0.505	0.023	21.9565217391304	8.63083504312833E-222	1.51289907470997E-217	Pro-neuregulin-2, membrane-bound isoform
2	G18624	LG5_ScCEduL_4_HRSCAF_6	0.902869137045057	0.542	0.105	5.16190476190476	4.8841871856533E-140	8.56149171773167E-136	Glutathione transferase
2	G21557	LG6_ScCEduL_30_HRSCAF_37	0.896807161667551	0.499	0.077	6.48051948051948	4.58873273151745E-144	8.04358960507694E-140	Peptidyl-prolyl cis-trans isomerase
2	G25926	LG7_ScCEduL_132_HRSCAF_162	0.896730872344394	0.865	0.382	2.26439790575916	5.66011237255869E-123	9.92161097785812E-119	Receptor protein-tyrosine kinase
2	G22824	LG6_ScCEduL_30_HRSCAF_37	0.856592174440749	1	0.985	1.01522842639594	5.99255969261021E-128	1.05043578851764E-123	ADF-H domain-containing protein
2	G16260	LG4_ScCEduL_107_HRSCAF_132	0.844140670489996	0.994	0.916	1.08515283842795	7.04673381743918E-137	1.23522197085891E-132	Stress-associated endoplasmic reticulum protein
2	G25485	LG7_ScCEduL_132_HRSCAF_162	0.839566321367169	0.542	0.03	18.0666666666667	6.1712556510989E-229	1.08175940308113E-224	pleckstrin homology-like domain family B member 1
2	G18723	LG5_ScCEduL_4_HRSCAF_6	0.839287098447573	0.917	0.312	2.93910256410256	6.64567956583676E-135	1.16492117109553E-130	Methyltranfer_dom domain-containing protein
2	G3834	LG1_ScCEduL_133_HRSCAF_163	0.83810504282069	0.524	0.056	9.35714285714286	1.11616315681836E-179	1.95652239758691E-175	Modification methylase
2	G20399	LG6_ScCEduL_30_HRSCAF_37	0.8357766717688	0.76	0.336	2.26190476190476	6.99117063562239E-109	1.22548230071825E-104	Paxillin
2	G21299	LG6_ScCEduL_30_HRSCAF_37	0.811749482293669	0.634	0.299	2.12040133779264	1.00669104842367E-71	1.76462873878186E-67	DUF1279 domain-containing protein
2	G29169	LG8_ScCEduL_142_HRSCAF_172	0.809352399113405	0.697	0.28	2.48928571428571	5.08117651070291E-97	8.90679430561113E-93	Tripartite motif-containing protein 2
2	G2129	LG10_ScCEduL_115_HRSCAF_144	0.798684235500059	0.449	0.038	11.8157894736842	1.22003138913422E-165	2.13859302201338E-161	Cytochrome b561 domain-containing protein
2	G12773	LG3_ScCEduL_218_HRSCAF_256	0.792178990661239	0.684	0.231	2.96103896103896	4.10795104114025E-115	7.20082738001474E-111	Usp domain-containing protein
2	G27029	LG7_ScCEduL_132_HRSCAF_162	0.789830016026017	0.578	0.145	3.98620689655172	8.09187087963153E-120	1.41842404649061E-115	PDZ domain-containing protein
2	G33309	ScCEduL_1_HRSCAF_2	0.785009846171709	0.826	0.391	2.11253196930946	1.14995287923093E-84	2.01575240200389E-80	Kinesin-like protein
2	G1919	LG10_ScCEduL_115_HRSCAF_144	0.776557111892542	0.94	0.748	1.25668449197861	1.92136675228549E-63	3.36796378008123E-59	G_PROTEIN_RECEP_F1_2 domain-containing protein
2	G22697	LG6_ScCEduL_30_HRSCAF_37	0.776271439731732	0.488	0.028	17.4285714285714	4.39159818716878E-202	7.69803246228815E-198	Procollagen-lysine 5-dioxygenase
2	G20682	LG6_ScCEduL_30_HRSCAF_37	0.775313188357079	0.892	0.845	1.05562130177515	3.63600363129136E-37	6.37355076529062E-33	cAMP-responsive element-binding protein-like 2
2	G29325	LG8_ScCEduL_142_HRSCAF_172	0.774582654085141	0.548	0.146	3.75342465753425	2.93858645103641E-105	5.15104819002173E-101	Cathepsin C
2	G5077	LG1_ScCEduL_133_HRSCAF_163	0.769087757933866	1	0.969	1.03199174406605	5.39586239603936E-99	9.45840719401739E-95	Solute carrier organic anion transporter family member
2	G35009	tig00019126_arrow_576778-712552	0.755942049748329	0.307	0.254	1.20866141732283	1.942497694523E-06	0.0340500420872936	DNA topoisomerase I
2	G14384	LG4_ScCEduL_107_HRSCAF_132	0.746794738625889	0.413	0.108	3.82407407407407	3.21995260743482E-72	5.64425492557249E-68	Sarcoplasmic calcium-binding protein
2	G23335	LG6_ScCEduL_30_HRSCAF_37	0.731964239818894	0.728	0.622	1.17041800643087	4.03357810753374E-16	7.07045906469589E-12	Group XV phospholipase A2
2	G27838	LG7_ScCEduL_132_HRSCAF_162	0.731590139125287	0.596	0.343	1.73760932944606	2.505508201136E-44	4.39190532577129E-40	Flavin-containing monooxygenase
2	G32369	LG9_ScCEduL_100_HRSCAF_125	0.721502512219602	0.833	0.528	1.57765151515151	9.724695536988E-67	1.70464188067863E-62	Cubilin
2	G4950	LG1_ScCEduL_133_HRSCAF_163	0.710576581070162	0.943	0.677	1.39290989660266	5.78890799632234E-77	1.01473768267534E-72	Glycerol-3-phosphate dehydrogenase
2	G15721	LG4_ScCEduL_107_HRSCAF_132	0.708644484668311	0.922	0.752	1.22606382978723	1.32685016943419E-71	2.32583566200119E-67	Lys-63-specific deubiquitinase
2	G32843	LG9_ScCEduL_100_HRSCAF_125	0.706944259287606	0.498	0.048	10.375	1.03655255097769E-175	1.8169729666088E-171	G_PROTEIN_RECEP_F1_2 domain-containing protein
2	G2914	LG10_ScCEduL_115_HRSCAF_144	0.702085058392362	0.442	0.035	12.6285714285714	1.95477213925794E-164	3.42652008290525E-160	Plasminogen
2	G3819	LG1_ScCEduL_133_HRSCAF_163	0.701628119755403	0.47	0.058	8.10344827586207	1.57077947786359E-147	2.75341934674709E-143	Aldo keto reductase
2	G28619	LG8_ScCEduL_142_HRSCAF_172	0.696982974853754	0.496	0.111	4.46846846846847	1.39595025464543E-108	2.44696120136798E-104	Mab-21 domain-containing protein
2	G19039	LG5_ScCEduL_4_HRSCAF_6	0.696917378552583	0.599	0.135	4.43703703703704	8.14578039502095E-133	1.42787384544322E-128	BACK domain-containing protein
2	G19321	LG5_ScCEduL_4_HRSCAF_6	0.691994788006744	1	0.971	1.02986611740474	1.32126295326397E-79	2.31604183077641E-75	Transgelin
2	G31189	LG8_ScCEduL_142_HRSCAF_172	0.685705921010208	0.366	0.029	12.6206896551724	1.19879695746245E-134	2.10137118673592E-130	TLDc domain-containing protein
2	G30250	LG8_ScCEduL_142_HRSCAF_172	0.684972414967105	0.664	0.307	2.1628664495114	5.79117151441067E-67	1.01513445476105E-62	N-acetyltransferase domain-containing protein
2	G5894	LG1_ScCEduL_133_HRSCAF_163	0.669546334630624	0.37	0.048	7.70833333333333	7.57228881153727E-110	1.32734650577437E-105	N-acetyltransferase domain-containing protein
2	G2996	LG10_ScCEduL_115_HRSCAF_144	0.666085565592921	0.648	0.279	2.32258064516129	1.28236832283221E-77	2.24786343309258E-73	PDZ and LIM domain protein Zasp isoform X3
2	G3054	LG10_ScCEduL_115_HRSCAF_144	0.664347371033687	1	1	1	9.54488580851891E-78	1.67312303337528E-73	Actin, cytoplasmic 1
2	G1703	LG10_ScCEduL_115_HRSCAF_144	0.66388458440585	0.954	0.709	1.34555712270804	3.83551846328489E-67	6.72328031429209E-63	40S ribosomal protein S20
2	G24506	LG7_ScCEduL_132_HRSCAF_162	0.657172394197172	0.968	0.901	1.07436182019978	6.01199672721153E-60	1.05384290631291E-55	Tubulin beta chain
2	G25822	LG7_ScCEduL_132_HRSCAF_162	0.656301282441418	0.518	0.156	3.32051282051282	1.14284185210804E-86	2.00328748256018E-82	ncRNA
2	G5649	LG1_ScCEduL_133_HRSCAF_163	0.653606996345579	1	0.968	1.03305785123967	2.19211749944995E-79	3.84256276478583E-75	60S acidic ribosomal protein P1
2	G30873	LG8_ScCEduL_142_HRSCAF_172	0.652501571731831	0.601	0.282	2.13120567375887	1.47970217796042E-64	2.59376994774681E-60	Protein kinase domain-containing protein
2	G10382	LG3_ScCEduL_218_HRSCAF_256	0.650356864861544	0.475	0.111	4.27927927927928	2.02334726522961E-99	3.54672542122099E-95	protein C1orf43 homolog isoform X2
2	G4940	LG1_ScCEduL_133_HRSCAF_163	0.647138753800467	0.969	0.806	1.20223325062035	5.13144028453812E-76	8.99490167476687E-72	Uncharacterized protein
2	G19714	LG5_ScCEduL_4_HRSCAF_6	0.644649303862709	0.67	0.356	1.88202247191011	4.88312949069218E-54	8.55963768423433E-50	Uncharacterized protein
2	G11471	LG3_ScCEduL_218_HRSCAF_256	0.634076792944178	1	0.97	1.03092783505155	6.91592670988616E-72	1.21229279297594E-67	40S ribosomal protein S29
2	G2131	LG10_ScCEduL_115_HRSCAF_144	0.631006430208428	0.473	0.072	6.56944444444444	3.29363604628647E-131	5.77341462553556E-127	Focal adhesion kinase 1
2	G26254	LG7_ScCEduL_132_HRSCAF_162	0.626194800602135	0.378	0.084	4.5	7.92462155275253E-72	1.38910691198199E-67	Uncharacterized protein
2	G12824	LG3_ScCEduL_218_HRSCAF_256	0.62293253285625	0.829	0.48	1.72708333333333	2.5023650553531E-56	4.38639570552844E-52	Butyrate response factor 1
2	G30073	LG8_ScCEduL_142_HRSCAF_172	0.622248514246948	0.505	0.211	2.39336492890995	4.80310898331487E-45	8.41936973685264E-41	ncRNA
2	G7042	LG1_ScCEduL_133_HRSCAF_163	0.616106021911379	0.829	0.624	1.32852564102564	6.30205262998412E-38	1.10468680550992E-33	Pyrroline-5-carboxylate reductase
2	G31130	LG8_ScCEduL_142_HRSCAF_172	0.606268360727	0.541	0.181	2.98895027624309	1.27131252477861E-81	2.22848372468443E-77	Tripartite motif-containing protein 2
2	G4819	LG1_ScCEduL_133_HRSCAF_163	0.60488384094588	0.949	0.855	1.10994152046784	6.77455549202264E-61	1.18751183219665E-56	SEC61G
2	G10110	LG3_ScCEduL_218_HRSCAF_256	0.602508811827482	0.957	0.836	1.14473684210526	6.48200672351568E-58	1.13623095856506E-53	Tropomyosin
2	G28022	LG7_ScCEduL_132_HRSCAF_162	0.601554822343841	0.558	0.215	2.5953488372093	5.69675055081441E-70	9.98583404052257E-66	Zinc-hook domain-containing protein
2	G2995	LG10_ScCEduL_115_HRSCAF_144	0.601329929173271	0.399	0.025	15.96	3.65422307718909E-157	6.40548763200475E-153	PDZ and LIM domain protein 1
2	G32475	LG9_ScCEduL_100_HRSCAF_125	0.588653539123395	0.716	0.464	1.54310344827586	8.58219779838343E-45	1.50437345207863E-40	Tubulin alpha chain
2	G32110	LG9_ScCEduL_100_HRSCAF_125	0.587673385046671	0.449	0.106	4.23584905660377	2.04635972846022E-91	3.58706396801792E-87	G_PROTEIN_RECEP_F1_2 domain-containing protein
2	G19577	LG5_ScCEduL_4_HRSCAF_6	0.579203213421325	0.604	0.216	2.7962962962963	6.48074336223586E-80	1.13600950396632E-75	Proline-rich transmembrane protein 1
2	G26601	LG7_ScCEduL_132_HRSCAF_162	0.573487269246739	0.303	0.002	151.5	1.76036298816002E-149	3.08574028194569E-145	Neurexin-2-alpha
2	G13275	LG3_ScCEduL_218_HRSCAF_256	0.57102299375361	0.452	0.086	5.25581395348837	3.62698273909098E-108	6.35773804335258E-104	G_PROTEIN_RECEP_F1_2 domain-containing protein
2	G2525	LG10_ScCEduL_115_HRSCAF_144	0.569785129249966	0.425	0.041	10.3658536585366	4.53143343302831E-146	7.94314966475533E-142	C-type lectin domain-containing protein
2	G14594	LG4_ScCEduL_107_HRSCAF_132	0.566082524161896	0.616	0.273	2.25641025641026	1.16335275011362E-65	2.03924103567417E-61	Kyphoscoliosis peptidase
2	G6455	LG1_ScCEduL_133_HRSCAF_163	0.564378793000379	0.47	0.078	6.02564102564103	6.20543505700487E-119	1.08775071114238E-114	C1q domain-containing protein
2	G23458	LG6_ScCEduL_30_HRSCAF_37	0.563344973507277	0.711	0.452	1.57300884955752	2.94431388134028E-43	5.16108780260138E-39	IMD domain-containing protein
2	G32650	LG9_ScCEduL_100_HRSCAF_125	0.563226020233581	0.356	0.011	32.3636363636364	2.58103145692311E-160	4.52429004084052E-156	CUB domain-containing protein
2	G745	LG10_ScCEduL_115_HRSCAF_144	0.562357928345968	0.341	0.159	2.14465408805031	9.33436094667222E-28	1.63622013034217E-23	ncRNA
2	G11412	LG3_ScCEduL_218_HRSCAF_256	0.56168101993211	0.598	0.277	2.15884476534296	4.39112512259292E-61	7.69720322739313E-57	Usp domain-containing protein
2	G24632	LG7_ScCEduL_132_HRSCAF_162	0.561070616726495	0.366	0.007	52.2857142857143	2.76757224740167E-173	4.85127739247039E-169	G_PROTEIN_RECEP_F1_2 domain-containing protein
2	G21486	LG6_ScCEduL_30_HRSCAF_37	0.560625384860919	0.366	0.018	20.3333333333333	1.99441509688608E-151	3.49601022333161E-147	Neurotrypsin
2	G26472	LG7_ScCEduL_132_HRSCAF_162	0.560385924569201	0.619	0.298	2.07718120805369	1.06241624324014E-60	1.86230943277565E-56	Integrin-linked protein kinase
2	G24305	LG7_ScCEduL_132_HRSCAF_162	0.555191780112749	1	1	1	1.88873324865949E-77	3.31076051157522E-73	ncRNA
2	G24315	LG7_ScCEduL_132_HRSCAF_162	0.553647693121177	0.407	0.052	7.82692307692308	5.87782993287606E-122	1.03032480893384E-117	Innexin
2	G1299	LG10_ScCEduL_115_HRSCAF_144	0.549718486294247	0.624	0.344	1.81395348837209	6.14232638847827E-45	1.07668839263636E-40	Tubulin alpha chain
2	G22867	LG6_ScCEduL_30_HRSCAF_37	0.549015754134453	0.432	0.105	4.11428571428571	2.44267602066238E-84	4.28176679661909E-80	CBM20 domain-containing protein
2	G3494	LG10_ScCEduL_115_HRSCAF_144	0.547186847853774	1	0.995	1.00502512562814	1.68119272206338E-65	2.94696272250491E-61	Ribosomal_L16 domain-containing protein
2	G1470	LG10_ScCEduL_115_HRSCAF_144	0.547023234321625	0.911	0.802	1.1359102244389	2.04393234625197E-40	3.58280900974507E-36	Tubulin alpha chain
2	G20200	LG6_ScCEduL_30_HRSCAF_37	0.545391659989138	0.398	0.077	5.16883116883117	1.35966870797652E-91	2.38336327821204E-87	Fibrinogen C-terminal domain-containing protein
2	G2853	LG10_ScCEduL_115_HRSCAF_144	0.543176379995774	1	0.996	1.00401606425703	1.75327175117634E-67	3.07331005263701E-63	40S ribosomal protein S12
2	G30221	LG8_ScCEduL_142_HRSCAF_172	0.543063893431183	0.336	0.013	25.8461538461539	1.20968462133761E-144	2.1204561727427E-140	EF-hand domain-containing protein
2	G28021	LG7_ScCEduL_132_HRSCAF_162	0.536545584819278	0.389	0.069	5.63768115942029	2.52658783730263E-95	4.42885582000779E-91	Innexin
2	G4608	LG1_ScCEduL_133_HRSCAF_163	0.536016569923519	0.622	0.28	2.22142857142857	4.96347713551503E-66	8.70047907084429E-62	4F5 domain-containing protein
2	G13205	LG3_ScCEduL_218_HRSCAF_256	0.530904088449291	0.685	0.376	1.8218085106383	9.04831290941419E-49	1.58607876989121E-44	Usp domain-containing protein
2	G18623	LG5_ScCEduL_4_HRSCAF_6	0.527437214612242	0.418	0.091	4.59340659340659	2.39684260858553E-88	4.20142540858958E-84	Glutathione transferase
2	G7146	LG2_ScCEduL_207_HRSCAF_240	0.52644364177442	0.35	0.015	23.3333333333333	1.76660932207372E-147	3.09668948066302E-143	Multiple epidermal growth factor-like domains 10
2	G19712	LG5_ScCEduL_4_HRSCAF_6	0.522668541115542	0.341	0.054	6.31481481481482	3.4749049132046E-88	6.09116082235635E-84	THAP-type domain-containing protein
2	G17094	LG5_ScCEduL_4_HRSCAF_6	0.52174894040914	0.373	0.033	11.3030303030303	3.40542074782625E-130	5.96936202886463E-126	Uncharacterized protein
2	G23322	LG6_ScCEduL_30_HRSCAF_37	0.520231689315997	0.293	0.009	32.5555555555556	3.54405478438023E-129	6.21237363154011E-125	Fibrinogen C-terminal domain-containing protein
2	G26985	LG7_ScCEduL_132_HRSCAF_162	0.519574038622257	1	0.999	1.001001001001	3.25869773063561E-58	5.71217125203115E-54	40S ribosomal protein S25
2	G25571	LG7_ScCEduL_132_HRSCAF_162	0.517724528139694	0.793	0.61	1.3	4.58020641771503E-37	8.02864382961267E-33	Transporter
2	G6580	LG1_ScCEduL_133_HRSCAF_163	0.517561957310283	0.531	0.161	3.29813664596273	4.54748099873443E-81	7.97127944268158E-77	Deleted in malignant brain tumors 1 protein
2	G2286	LG10_ScCEduL_115_HRSCAF_144	0.517084857199418	0.398	0.217	1.83410138248848	2.47289597922413E-22	4.33473936198198E-18	Chromo domain-containing protein
2	G31920	LG9_ScCEduL_100_HRSCAF_125	0.515125846049259	0.396	0.087	4.55172413793103	6.74474283254773E-83	1.18228597111729E-78	Hexosyltransferase
2	G23796	LG6_ScCEduL_30_HRSCAF_37	0.512782478118654	0.831	0.605	1.37355371900826	2.11152329236255E-43	3.70128917918232E-39	Conodipine-M alpha chain
2	G11081	LG3_ScCEduL_218_HRSCAF_256	0.512124521520739	0.353	0.033	10.6969696969697	4.38675049912046E-119	7.68953494990826E-115	Thrombospondin type-1 domain-containing protein 4
2	G32232	LG9_ScCEduL_100_HRSCAF_125	0.512080040323469	0.527	0.248	2.125	1.56023266652917E-48	2.73493184115897E-44	Methyltranfer_dom domain-containing protein
2	G16083	LG4_ScCEduL_107_HRSCAF_132	0.511911373106244	0.413	0.106	3.89622641509434	1.63696349945517E-76	2.86943331819496E-72	Tyrosine-protein kinase
2	G35190	tig00019629_arrow_12963-150463	0.511070396666873	0.369	0.045	8.2	3.31014188504161E-110	5.80234771028943E-106	G_PROTEIN_RECEP_F1_2 domain-containing protein
2	G18312	LG5_ScCEduL_4_HRSCAF_6	0.508185883519189	0.37	0.148	2.5	2.43707032404085E-39	4.2719405710112E-35	acidPPc domain-containing protein
2	G13161	LG3_ScCEduL_218_HRSCAF_256	0.505169795227189	0.67	0.382	1.75392670157068	6.83142854537464E-46	1.19748110971872E-41	Uncharacterized protein
2	G12695	LG3_ScCEduL_218_HRSCAF_256	0.5047093407002	0.353	0.017	20.7647058823529	1.38132730289003E-145	2.42132862923593E-141	Ras-related protein Rab-15
2	G5949	LG1_ScCEduL_133_HRSCAF_163	0.499273922036129	0.344	0.03	11.4666666666667	1.85507210015686E-117	3.25175588436496E-113	Tetraspanin
2	G1339	LG10_ScCEduL_115_HRSCAF_144	0.498552990251225	0.559	0.28	1.99642857142857	4.49315492040912E-46	7.87605125998515E-42	Protein disulfide-isomerase
2	G28269	LG8_ScCEduL_142_HRSCAF_172	0.498093176684608	0.333	0.028	11.8928571428571	1.06979018644957E-116	1.87523521782745E-112	Translation initiation factor IF-2
2	G23358	LG6_ScCEduL_30_HRSCAF_37	0.494423629045298	0.997	0.916	1.08842794759825	1.86058374093976E-52	3.2614172394933E-48	60S acidic ribosomal protein P2
2	G26217	LG7_ScCEduL_132_HRSCAF_162	0.492205963758685	0.412	0.099	4.16161616161616	7.36071306350336E-80	1.2902593929015E-75	ncRNA
2	G23346	LG6_ScCEduL_30_HRSCAF_37	0.490378211556602	0.496	0.434	1.14285714285714	4.42370183404962E-08	0.000775430694490558	CBFbeta isoform 1
2	G16771	LG5_ScCEduL_4_HRSCAF_6	0.489312235741697	0.338	0.016	21.125	5.85437317674571E-139	1.02621307415176E-134	BCL2L1
2	G26901	LG7_ScCEduL_132_HRSCAF_162	0.485460384993122	0.998	0.952	1.04831932773109	2.19114967275746E-51	3.84086626137654E-47	60S ribosomal protein L21
2	G1930	LG10_ScCEduL_115_HRSCAF_144	0.482966817088414	0.378	0.087	4.3448275862069	6.46050341908668E-75	1.1324616443317E-70	Cerebellar degeneration-related protein 2
2	G15596	LG4_ScCEduL_107_HRSCAF_132	0.480501532115362	0.372	0.092	4.04347826086957	7.69879004838092E-68	1.34952090758069E-63	Hemicentin-1
2	G30367	LG8_ScCEduL_142_HRSCAF_172	0.477991977379662	0.558	0.231	2.41558441558442	6.48005938872025E-58	1.13588961024877E-53	PLCXc domain-containing protein
2	G14525	LG4_ScCEduL_107_HRSCAF_132	0.472000739986853	0.495	0.209	2.36842105263158	6.74585373273352E-51	1.18248070081086E-46	Vitamin D3 receptor B
2	G26391	LG7_ScCEduL_132_HRSCAF_162	0.471684163704184	1	0.977	1.02354145342886	1.56810216159223E-55	2.74872627905503E-51	PC-esterase domain-containing protein 1A
2	G12737	LG3_ScCEduL_218_HRSCAF_256	0.471079921796505	0.435	0.229	1.89956331877729	6.80528898224974E-27	1.19289910569856E-22	Galectin
2	G18702	LG5_ScCEduL_4_HRSCAF_6	0.469820039617211	1	0.999	1.001001001001	2.4801295886203E-64	4.34741915589252E-60	TRASH domain-containing protein
2	G254	LG10_ScCEduL_115_HRSCAF_144	0.468643919202074	0.269	0.013	20.6923076923077	5.43281505757665E-108	9.52318151442612E-104	ncRNA
2	G13508	LG3_ScCEduL_218_HRSCAF_256	0.464901011347343	0.335	0.026	12.8846153846154	3.95420331549066E-121	6.93132299172357E-117	Hemicentin-1
2	G11563	LG3_ScCEduL_218_HRSCAF_256	0.464318331316332	0.409	0.107	3.82242990654206	8.86491190943067E-72	1.5539304086041E-67	GLOBIN domain-containing protein
2	G3087	LG10_ScCEduL_115_HRSCAF_144	0.463206295790268	0.309	0.009	34.3333333333333	4.31380071739415E-137	7.5616612775202E-133	TIR domain-containing protein
2	G16738	LG5_ScCEduL_4_HRSCAF_6	0.46267487550816	0.717	0.469	1.52878464818763	3.82464414960876E-37	6.7042187298492E-33	PARV
2	G27824	LG7_ScCEduL_132_HRSCAF_162	0.460598335097393	0.585	0.196	2.98469387755102	1.82067870018086E-73	3.19146769354703E-69	Frizzled-1
2	G24136	LG7_ScCEduL_132_HRSCAF_162	0.460294642137781	0.41	0.102	4.01960784313725	8.76790130814207E-76	1.53692542030422E-71	Neuronal membrane glycoprotein M6-b
2	G5571	LG1_ScCEduL_133_HRSCAF_163	0.45993420264812	1	0.994	1.00603621730382	2.05150168255268E-57	3.59607729934659E-53	Ribosomal protein L7
2	G17123	LG5_ScCEduL_4_HRSCAF_6	0.459778568786121	0.833	0.271	3.07380073800738	9.43102717980836E-96	1.65316475434861E-91	Innexin
2	G1531	LG10_ScCEduL_115_HRSCAF_144	0.457128409598929	0.946	0.892	1.06053811659193	6.67856837673571E-28	1.170686250758E-23	Myosin heavy chain, non-muscle
2	G5669	LG1_ScCEduL_133_HRSCAF_163	0.456956902495824	0.624	0.406	1.53694581280788	6.65507858078162E-30	1.16656872442521E-25	Protein kinase domain-containing protein
2	G32889	LG9_ScCEduL_100_HRSCAF_125	0.452785082679492	1	1	1	1.85430829434291E-53	3.25041700915368E-49	Unplaced genomic scaffold GYMLUscaffold_233, whole genome shotgun sequence
2	G15020	LG4_ScCEduL_107_HRSCAF_132	0.452127494908727	0.289	0.157	1.84076433121019	4.65300673911795E-16	8.15625551299985E-12	Early growth response protein 3
2	G153	LG10_ScCEduL_115_HRSCAF_144	0.451267842598789	0.998	0.952	1.04831932773109	2.34202131374707E-36	4.10532916086724E-32	Myosin regulatory light chain sqh
2	G29962	LG8_ScCEduL_142_HRSCAF_172	0.450102576293674	0.556	0.331	1.6797583081571	1.66026267446469E-29	2.91027444206915E-25	Signal sequence receptor subunit delta
2	G15391	LG4_ScCEduL_107_HRSCAF_132	0.449053814808241	0.352	0.078	4.51282051282051	3.43531891735741E-70	6.02177053023581E-66	Non-specific serine/threonine protein kinase
2	G22317	LG6_ScCEduL_30_HRSCAF_37	0.447463530100489	0.502	0.241	2.08298755186722	5.36209816966927E-43	9.39922188161326E-39	Insulin receptor substrate 1
2	G5092	LG1_ScCEduL_133_HRSCAF_163	0.443420763536941	0.661	0.366	1.80601092896175	7.0110145484661E-42	1.22896074020062E-37	Isocitrate dehydrogenase
2	G3304	LG10_ScCEduL_115_HRSCAF_144	0.440990887200128	1	0.992	1.00806451612903	1.02726875910246E-50	1.80069940783071E-46	40S ribosomal protein S24
2	G23313	LG6_ScCEduL_30_HRSCAF_37	0.436849124790523	0.803	0.644	1.24689440993789	1.20132492189853E-27	2.10580245559593E-23	Transcription factor Maf
2	G9516	LG2_ScCEduL_207_HRSCAF_240	0.435498257587076	0.708	0.584	1.21232876712329	3.06883445650952E-15	5.37935991881554E-11	SET domain-containing protein
2	G28066	LG7_ScCEduL_132_HRSCAF_162	0.435294035388923	0.284	0.021	13.5238095238095	2.16711743743211E-102	3.79874015607474E-98	Aamy domain-containing protein
2	G22176	LG6_ScCEduL_30_HRSCAF_37	0.434721722405167	0.682	0.33	2.06666666666667	2.86736813668102E-55	5.02620960678815E-51	Nuclear protein 1
2	G21342	LG6_ScCEduL_30_HRSCAF_37	0.432356583695662	0.257	0.009	28.5555555555556	8.91854692472956E-110	1.56333209043584E-105	ncRNA
2	G14859	LG4_ScCEduL_107_HRSCAF_132	0.430788141122569	0.618	0.33	1.87272727272727	2.67194278612956E-41	4.68364850980651E-37	Sulfotransferase
2	G7045	LG1_ScCEduL_133_HRSCAF_163	0.430762305788107	0.32	0.04	8	1.90238231838769E-93	3.33468596590178E-89	DgyrCDS4307
2	G5046	LG1_ScCEduL_133_HRSCAF_163	0.430310523412026	0.481	0.229	2.10043668122271	2.33446668424614E-40	4.09208665081506E-36	Ras suppressor protein 1
2	G1900	LG10_ScCEduL_115_HRSCAF_144	0.425184842271524	0.994	0.923	1.07692307692308	5.34788220734318E-46	9.37430272125185E-42	40S ribosomal protein S14
2	G25420	LG7_ScCEduL_132_HRSCAF_162	0.419375166739693	1	0.995	1.00502512562814	1.33938595156605E-49	2.34780963450012E-45	60S ribosomal protein L7a
2	G3088	LG10_ScCEduL_115_HRSCAF_144	0.418183918256155	0.295	0.022	13.4090909090909	1.35162301971392E-106	2.36925999125653E-102	Tubulin beta chain
2	G12888	LG3_ScCEduL_218_HRSCAF_256	0.415958418509049	0.29	0.019	15.2631578947368	1.58320457596706E-108	2.77519930121267E-104	DH domain-containing protein
2	G13559	LG3_ScCEduL_218_HRSCAF_256	0.414747578496305	0.392	0.107	3.66355140186916	4.69517456647557E-65	8.23017149757502E-61	G_PROTEIN_RECEP_F1_2 domain-containing protein
2	G6836	LG1_ScCEduL_133_HRSCAF_163	0.414742714099245	0.382	0.092	4.15217391304348	8.46354846857238E-70	1.48357541105605E-65	Glutaminase
2	G34615	tig00002459_8854-89193	0.410196950023364	1	0.993	1.00704934541793	7.08664225580839E-50	1.24221752102065E-45	Ribosomal protein
2	G25626	LG7_ScCEduL_132_HRSCAF_162	0.409019253513391	1	0.994	1.00603621730382	7.68388887474785E-44	1.34690888085455E-39	60S ribosomal protein L35
2	G3123	LG10_ScCEduL_115_HRSCAF_144	0.408255069371502	0.284	0.041	6.92682926829268	7.44528557681075E-76	1.30508410875916E-71	Disks large-like protein 5
2	G11467	LG3_ScCEduL_218_HRSCAF_256	0.406973119273318	0.599	0.35	1.71142857142857	7.57794843019731E-31	1.32833858032929E-26	Transmembrane protein 86A
2	G33645	ScCEduL_28_HRSCAF_35	0.404031932889473	0.275	0.042	6.54761904761905	2.503246257233E-68	4.38794036430373E-64	A disintegrin and metalloproteinase with thrombospondin motifs 20
2	G446	LG10_ScCEduL_115_HRSCAF_144	0.403872560750066	0.71	0.538	1.31970260223048	3.07374478216957E-24	5.38796722866504E-20	Eukaryotic translation initiation factor 4E-binding protein 1
2	G28498	LG8_ScCEduL_142_HRSCAF_172	0.403259609481866	0.339	0.045	7.53333333333333	9.50284833729571E-95	1.66575428504457E-90	Uncharacterized protein
2	G35457	tig00130947_arrow_30616-267751	0.400438949664766	0.731	0.522	1.40038314176245	7.2783796284988E-28	1.27582716507955E-23	Ezrin-radixin-moesin-binding phosphoprotein 50
2	G27252	LG7_ScCEduL_132_HRSCAF_162	0.400287304285397	0.298	0.065	4.58461538461538	2.72163385464763E-59	4.77075198381184E-55	MamL-1 domain-containing protein
2	G10628	LG3_ScCEduL_218_HRSCAF_256	0.400235136683117	0.596	0.349	1.70773638968481	3.96017849150047E-33	6.94179687775117E-29	Golgi resident protein GCP60
2	G30623	LG8_ScCEduL_142_HRSCAF_172	0.39950612222848	0.708	0.512	1.3828125	1.51798642360033E-22	2.66087840192902E-18	Metallothionein
2	G6864	LG1_ScCEduL_133_HRSCAF_163	0.398315755716792	0.329	0.06	5.48333333333333	1.52643077846979E-75	2.67568051157969E-71	G_PROTEIN_RECEP_F1_2 domain-containing protein
2	G22991	LG6_ScCEduL_30_HRSCAF_37	0.397778323342371	0.356	0.083	4.28915662650602	6.75260283817963E-67	1.18366375150451E-62	Myosin-Ic
2	G22979	LG6_ScCEduL_30_HRSCAF_37	0.397726703839828	0.588	0.371	1.58490566037736	3.4078551712596E-29	5.97362932970096E-25	Cell death abnormality protein 1
2	G18849	LG5_ScCEduL_4_HRSCAF_6	0.39646795947606	0.32	0.069	4.63768115942029	4.0765705175332E-63	7.14582046018395E-59	Adenosine receptor A2
2	G19679	LG5_ScCEduL_4_HRSCAF_6	0.395711288226824	0.823	0.658	1.25075987841945	3.69605592022368E-28	6.47881642256008E-24	ncRNA
2	G6030	LG1_ScCEduL_133_HRSCAF_163	0.394884272402124	0.264	0.011	24	2.42906714754734E-110	4.25791180293574E-106	Cholecystokinin receptor
2	G18854	LG5_ScCEduL_4_HRSCAF_6	0.394642613630307	0.492	0.233	2.11158798283262	5.34373019459567E-38	9.36702465810674E-34	Prostacyclin receptor
2	G16473	LG4_ScCEduL_107_HRSCAF_132	0.394397009307114	0.341	0.074	4.60810810810811	1.65980551255049E-67	2.90947308294976E-63	EGF-like domain-containing protein
2	G6123	LG1_ScCEduL_133_HRSCAF_163	0.39280152327381	0.505	0.265	1.90566037735849	2.95381839062813E-34	5.17774825693205E-30	Uncharacterized protein
2	G14595	LG4_ScCEduL_107_HRSCAF_132	0.390202201974793	0.301	0.041	7.34146341463415	1.16979850351343E-83	2.05053979680868E-79	Beta-1,4-N-acetylgalactosaminyltransferase bre-4
2	G5106	LG1_ScCEduL_133_HRSCAF_163	0.390154053063929	0.969	0.886	1.09367945823928	8.92338983886083E-28	1.56418100485391E-23	Glutathione S-transferase A
2	G34970	tig00019071_arrow_0-625727	0.389373874193714	0.478	0.233	2.05150214592275	1.25571765651344E-35	2.2011474801024E-31	Tripartite motif-containing protein 3
2	G29990	LG8_ScCEduL_142_HRSCAF_172	0.389372342175093	0.751	0.523	1.43594646271511	1.41597845859353E-30	2.4820686400686E-26	PT-TG domain-containing protein
2	G24969	LG7_ScCEduL_132_HRSCAF_162	0.388172733218454	0.25	0.011	22.7272727272727	1.22491377036298E-102	2.14715134806926E-98	Dipeptidyl peptidase 4
2	G3526	LG10_ScCEduL_115_HRSCAF_144	0.387176173908623	0.972	0.882	1.10204081632653	1.34593850737581E-36	2.35929560957906E-32	60S ribosomal protein L3
2	G29989	LG8_ScCEduL_142_HRSCAF_172	0.385554126298566	0.817	0.623	1.31139646869984	1.01676501527826E-25	1.78228739528126E-21	PT-TG domain-containing protein
2	G16081	LG4_ScCEduL_107_HRSCAF_132	0.384642304015872	0.499	0.306	1.63071895424837	2.93975137834214E-24	5.15309019109593E-20	E3 ubiquitin-protein ligase TRIP12
2	G17725	LG5_ScCEduL_4_HRSCAF_6	0.38323941632003	0.482	0.255	1.89019607843137	5.68380735669526E-31	9.96314591555112E-27	Fibropellin-3
2	G23697	LG6_ScCEduL_30_HRSCAF_37	0.380523963369257	0.273	0.034	8.02941176470588	5.31047380379154E-80	9.30872953066619E-76	Cytochrome P450 4F22
2	G11817	LG3_ScCEduL_218_HRSCAF_256	0.379984456388494	0.843	0.722	1.16759002770083	7.96315074056914E-17	1.39586069331436E-12	40S ribosomal protein S30
2	G30700	LG8_ScCEduL_142_HRSCAF_172	0.376274208013608	0.281	0.036	7.80555555555556	4.99257994054317E-79	8.75149337777811E-75	DgyrCDS982
2	G27866	LG7_ScCEduL_132_HRSCAF_162	0.375502825219534	0.278	0.017	16.3529411764706	4.73929331282479E-105	8.30750724805057E-101	LAM_G_DOMAIN domain-containing protein
2	G29642	LG8_ScCEduL_142_HRSCAF_172	0.37092271102241	0.396	0.148	2.67567567567568	1.35378196504756E-44	2.37304440653186E-40	Tripartite motif-containing protein 3
2	G22798	LG6_ScCEduL_30_HRSCAF_37	0.368077094450338	0.699	0.627	1.11483253588517	4.94930412327112E-11	8.67563519768195E-07	CBM21 domain-containing protein
2	G12711	LG3_ScCEduL_218_HRSCAF_256	0.367500560297419	0.998	0.964	1.03526970954357	6.25240226158085E-36	1.09598359243251E-31	60S ribosomal protein L36
2	G20639	LG6_ScCEduL_30_HRSCAF_37	0.367463277679755	0.366	0.16	2.2875	6.08619336943224E-31	1.06684883572778E-26	Y+L amino acid transporter 2
2	G13736	LG3_ScCEduL_218_HRSCAF_256	0.36742440300558	0.316	0.076	4.15789473684211	3.06103767122791E-58	5.36569293389541E-54	Aldose 1-epimerase
2	G6720	LG1_ScCEduL_133_HRSCAF_163	0.367094820254463	0.419	0.204	2.05392156862745	5.63199501921152E-32	9.87232406917587E-28	CCHC-type domain-containing protein
2	G23333	LG6_ScCEduL_30_HRSCAF_37	0.366944370425956	0.725	0.587	1.2350936967632	5.84491135061014E-10	1.02455451064845E-05	Uncharacterized protein
2	G21390	LG6_ScCEduL_30_HRSCAF_37	0.366778061981575	0.754	0.548	1.37591240875912	3.53102710627355E-25	6.1895374145869E-21	Ras-related protein Rab-12
2	G4452	LG1_ScCEduL_133_HRSCAF_163	0.363617395869758	0.978	0.845	1.15739644970414	5.01996373338092E-38	8.79949442824341E-34	Ribosomal protein L15
2	G18217	LG5_ScCEduL_4_HRSCAF_6	0.362927523959988	0.469	0.233	2.01287553648069	9.37767930110282E-33	1.64381340469031E-28	E3 ubiquitin-protein ligase TRIM63
2	G23482	LG6_ScCEduL_30_HRSCAF_37	0.361897902966376	0.336	0.224	1.5	2.63032412186452E-09	4.61069515321632E-05	Cysteine sulfinic acid decarboxylase
2	G12123	LG3_ScCEduL_218_HRSCAF_256	0.360573269320761	0.419	0.23	1.82173913043478	1.81866023255431E-23	3.18792952164444E-19	Dual specificity protein phosphatase 10
2	G22089	LG6_ScCEduL_30_HRSCAF_37	0.358966418984106	0.272	0.044	6.18181818181818	1.17450414323515E-67	2.05878831267689E-63	Fibrinogen C-terminal domain-containing protein
2	G30552	LG8_ScCEduL_142_HRSCAF_172	0.358604443114349	0.276	0.033	8.36363636363636	5.36003363831904E-81	9.39560296460944E-77	Metalloendopeptidase
2	G2807	LG10_ScCEduL_115_HRSCAF_144	0.358546282825659	0.332	0.094	3.53191489361702	7.74447753164824E-50	1.35752946652262E-45	V-SNARE coiled-coil homology domain-containing protein
2	G3763	LG1_ScCEduL_133_HRSCAF_163	0.357509324782941	0.382	0.126	3.03174603174603	2.83868603384374E-49	4.97593274872469E-45	G_PROTEIN_RECEP_F1_2 domain-containing protein
2	G26921	LG7_ScCEduL_132_HRSCAF_162	0.356533726096519	0.786	0.59	1.33220338983051	3.20374355378358E-25	5.61584207542724E-21	Disabled-like 2-interacting protein
2	G34690	tig00003591_arrow_7183-203409	0.355162207731154	0.65	0.441	1.47392290249433	1.91818308364186E-25	3.36238312731582E-21	Solute carrier family 25 member 36
2	G25620	LG7_ScCEduL_132_HRSCAF_162	0.354020535577507	0.985	0.898	1.09688195991091	4.82654152380674E-36	8.46044463708084E-32	Ribosomal_L18_c domain-containing protein
2	G16855	LG5_ScCEduL_4_HRSCAF_6	0.351982758850352	0.283	0.09	3.14444444444444	2.03708981451331E-37	3.57081473586038E-33	G_PROTEIN_RECEP_F1_2 domain-containing protein
2	G3951	LG1_ScCEduL_133_HRSCAF_163	0.351834157620278	0.467	0.249	1.87550200803213	1.49807936069391E-29	2.62598331136036E-25	Bm2499
2	G31222	LG8_ScCEduL_142_HRSCAF_172	0.351285291324562	0.338	0.16	2.1125	8.65454969978331E-25	1.51705601687502E-20	TLDc domain-containing protein
2	G13715	LG3_ScCEduL_218_HRSCAF_256	0.350756581291664	0.458	0.261	1.75478927203065	2.341171096707E-25	4.1038388154177E-21	WD_REPEATS_REGION domain-containing protein
2	G29650	LG8_ScCEduL_142_HRSCAF_172	0.350067183355332	0.373	0.179	2.08379888268156	7.83209972782222E-28	1.37288876128996E-23	Inositol-pentakisphosphate 2-kinase
2	G6936	LG1_ScCEduL_133_HRSCAF_163	0.349024403693581	0.438	0.215	2.03720930232558	1.83500038413112E-31	3.21657217334345E-27	UPF0160 protein MYG1, mitochondrial
2	G8535	LG2_ScCEduL_207_HRSCAF_240	0.348583829793116	0.462	0.235	1.96595744680851	4.84246677707103E-31	8.48836001352781E-27	C-type lectin domain-containing protein
2	G32090	LG9_ScCEduL_100_HRSCAF_125	0.348162440798303	0.445	0.219	2.03196347031963	1.54685354822791E-31	2.7114795846887E-27	Tripartite motif-containing protein 3
2	G16415	LG4_ScCEduL_107_HRSCAF_132	0.345227170572699	0.9	0.87	1.03448275862069	2.43913157692666E-18	4.27555374119474E-14	Proline-rich nuclear receptor coactivator 2
2	G24329	LG7_ScCEduL_132_HRSCAF_162	0.345070050569195	0.359	0.139	2.58273381294964	3.92136642309536E-38	6.87376320304385E-34	G_PROTEIN_RECEP_F1_2 domain-containing protein
2	G4635	LG1_ScCEduL_133_HRSCAF_163	0.34224392863028	0.995	0.946	1.05179704016913	1.37164688742735E-37	2.40435982897141E-33	40S ribosomal protein S13
2	G3940	LG1_ScCEduL_133_HRSCAF_163	0.342130403515585	0.628	0.414	1.51690821256039	2.17676883432128E-23	3.81565808968177E-19	Adhesin SraP
2	G19757	LG5_ScCEduL_4_HRSCAF_6	0.341064109252617	0.478	0.249	1.91967871485944	6.26191705929319E-29	1.0976514413235E-24	ncRNA
2	G1543	LG10_ScCEduL_115_HRSCAF_144	0.337189828404276	1	0.983	1.01729399796541	5.0396389360608E-31	8.83398309102098E-27	Ribosomal protein L37
2	G14458	LG4_ScCEduL_107_HRSCAF_132	0.334254417197153	0.3	0.083	3.6144578313253	1.99123580566585E-47	3.49043724375166E-43	Sulfotransferase family cytosolic 1B member 1
2	G26934	LG7_ScCEduL_132_HRSCAF_162	0.334134322284255	0.284	0.072	3.94444444444444	1.40483234255064E-48	2.46253061325702E-44	G_PROTEIN_RECEP_F1_2 domain-containing protein
2	G841	LG10_ScCEduL_115_HRSCAF_144	0.333840132962291	0.267	0.066	4.04545454545455	3.04009503779004E-47	5.32898259174216E-43	Carboxylic ester hydrolase
2	G10525	LG3_ScCEduL_218_HRSCAF_256	0.333517488334137	0.995	0.975	1.02051282051282	3.45264899445437E-32	6.05214842237907E-28	60S ribosomal protein L17
2	G26683	LG7_ScCEduL_132_HRSCAF_162	0.33237128278721	0.315	0.12	2.625	2.63039657115993E-33	4.61082214958624E-29	Extracellular domains-containing protein
2	G3711	LG1_ScCEduL_133_HRSCAF_163	0.331863127553136	0.7	0.487	1.43737166324435	4.38615521332651E-25	7.68849147344005E-21	Microtubule-associated serine/threonine-protein kinase-like protein
2	G5185	LG1_ScCEduL_133_HRSCAF_163	0.331694991620004	0.972	0.912	1.06578947368421	4.94728030151195E-20	8.6720876405203E-16	BED-type domain-containing protein
2	G15236	LG4_ScCEduL_107_HRSCAF_132	0.331114784262806	1	0.994	1.00603621730382	2.94878791191313E-33	5.16893033079252E-29	60S ribosomal protein L26
2	G17116	LG5_ScCEduL_4_HRSCAF_6	0.328695708083779	0.315	0.092	3.42391304347826	7.50678236564755E-46	1.31586388087436E-41	Innexin
2	G1894	LG10_ScCEduL_115_HRSCAF_144	0.328475848473289	0.492	0.285	1.72631578947368	1.05793419465575E-23	1.85445284981207E-19	Very low-density lipoprotein receptor
2	G12909	LG3_ScCEduL_218_HRSCAF_256	0.326824255440116	0.853	0.736	1.15896739130435	6.38968241586637E-22	1.12004743067722E-17	t-SNARE coiled-coil homology domain-containing protein
2	G13714	LG3_ScCEduL_218_HRSCAF_256	0.323786129088853	0.445	0.227	1.96035242290749	2.23990155812602E-29	3.9263234412391E-25	AP complex subunit sigma
2	G4038	LG1_ScCEduL_133_HRSCAF_163	0.323700144029336	0.679	0.448	1.515625	8.41552163618471E-26	1.47515678760682E-21	Caprin-1_dimer domain-containing protein
2	G26659	LG7_ScCEduL_132_HRSCAF_162	0.322683087758354	0.382	0.154	2.48051948051948	1.6789781598331E-34	2.94308081637145E-30	Glutathione transferase
2	G34561	tig00000567_0-138885	0.32230137652241	0.668	0.461	1.44902386117137	4.52979695495139E-24	7.94028108233429E-20	SHSP domain-containing protein
2	G24712	LG7_ScCEduL_132_HRSCAF_162	0.321005911209079	0.998	0.984	1.01422764227642	2.52003335646324E-35	4.41736647054442E-31	40S ribosomal protein S18
2	G5080	LG1_ScCEduL_133_HRSCAF_163	0.318599358543192	0.873	0.793	1.10088272383354	1.36601581287441E-25	2.39448911838754E-21	Protein DEK
2	G33276	ScCEduL_19_HRSCAF_23	0.317114624308799	0.424	0.193	2.19689119170984	3.37213392903538E-33	5.91101356420612E-29	Tripartite motif-containing protein 3
2	G25304	LG7_ScCEduL_132_HRSCAF_162	0.316595131577421	0.78	0.713	1.09396914446003	1.33358367967642E-10	2.3376388321048E-06	Glutamine synthetase
2	G34618	tig00002490_arrow_76679-135701	0.314810177180273	1	0.983	1.01729399796541	1.19467976887632E-33	2.09415416686331E-29	40S ribosomal protein S3a
2	G4572	LG1_ScCEduL_133_HRSCAF_163	0.314294637794883	0.974	0.919	1.05984766050054	2.29370155137068E-20	4.02062944939766E-16	Myosin-2 essential light chain
2	G15222	LG4_ScCEduL_107_HRSCAF_132	0.312194669231905	0.429	0.223	1.9237668161435	6.92363136978559E-26	1.21364334280972E-21	Programmed cell death protein 4
2	G1901	LG10_ScCEduL_115_HRSCAF_144	0.311012193951191	0.316	0.119	2.65546218487395	3.23932202049139E-34	5.67820756971936E-30	SWIM-type domain-containing protein
2	G5310	LG1_ScCEduL_133_HRSCAF_163	0.310366235840615	0.565	0.347	1.62824207492795	1.68191067924308E-23	2.94822122964519E-19	migration and invasion enhancer 1 isoform X2
2	G23393	LG6_ScCEduL_30_HRSCAF_37	0.310226308052331	0.301	0.073	4.12328767123288	2.39766071323183E-53	4.20285946422407E-49	Tyrosine-protein kinase PR2
2	G8614	LG2_ScCEduL_207_HRSCAF_240	0.309583741766508	0.289	0.096	3.01041666666667	8.19332679458443E-37	1.4362082538227E-32	ANK_REP_REGION domain-containing protein
2	G14388	LG4_ScCEduL_107_HRSCAF_132	0.309420895170246	0.912	0.747	1.22088353413655	3.79474510231439E-22	6.65180868984689E-18	Sarcoplasmic calcium-binding protein
2	G1142	LG10_ScCEduL_115_HRSCAF_144	0.306464458825394	0.522	0.284	1.83802816901408	4.90535421152121E-28	8.59859539737552E-24	ncRNA
2	G14032	LG4_ScCEduL_107_HRSCAF_132	0.305626930045126	0.942	0.905	1.04088397790055	6.68188572283703E-08	0.0011712677483561	ncRNA
2	G33210	ScCEduL_169_HRSCAF_201	0.30439935692032	0.989	0.963	1.0269989615784	1.35271239184049E-26	2.3711695516572E-22	40S ribosomal protein S30
2	G20822	LG6_ScCEduL_30_HRSCAF_37	0.304315953697877	0.507	0.303	1.67326732673267	2.05151341256696E-23	3.59609786088863E-19	Signal sequence receptor subunit alpha
2	G13630	LG3_ScCEduL_218_HRSCAF_256	0.298764840792692	0.316	0.157	2.01273885350318	2.70570872572537E-21	4.742836825324E-17	SSD domain-containing protein
2	G14774	LG4_ScCEduL_107_HRSCAF_132	0.296371084929414	0.419	0.289	1.44982698961938	8.44826766308991E-13	1.48089683866303E-08	CBM21 domain-containing protein
2	G23722	LG6_ScCEduL_30_HRSCAF_37	0.295243065957332	0.79	0.6	1.31666666666667	1.15649896648528E-20	2.02722703835205E-16	Tyrosine-protein phosphatase non-receptor type 6
2	G23042	LG6_ScCEduL_30_HRSCAF_37	0.293613393564493	0.587	0.41	1.43170731707317	1.5906682914691E-17	2.78828244811619E-13	Actin-depolymerizing factor 1
2	G25192	LG7_ScCEduL_132_HRSCAF_162	0.293408527681605	0.998	0.926	1.07775377969762	2.51648793932148E-27	4.41115170883663E-23	Ribosomal_S7 domain-containing protein
2	G28034	LG7_ScCEduL_132_HRSCAF_162	0.291335362416056	0.611	0.447	1.3668903803132	3.20670350010215E-17	5.62103056532905E-13	WD_REPEATS_REGION domain-containing protein
2	G34456	ScCEduL_94_HRSCAF_117	0.290918417098476	0.266	0.077	3.45454545454545	2.90369581030944E-39	5.08988838589142E-35	SWIM-type domain-containing protein
2	G10651	LG3_ScCEduL_218_HRSCAF_256	0.290854566998271	0.607	0.382	1.58900523560209	7.02794057863872E-24	1.23192770402958E-19	Protein lin-52 homolog
2	G31151	LG8_ScCEduL_142_HRSCAF_172	0.288892646120329	0.515	0.359	1.43454038997214	1.01709356645921E-15	1.78286331264635E-11	Protein kinase domain-containing protein
2	G13130	LG3_ScCEduL_218_HRSCAF_256	0.287728798861904	1	0.999	1.001001001001	1.29568168414826E-19	2.27120042414349E-15	Polyubiquitin-C
2	G28586	LG8_ScCEduL_142_HRSCAF_172	0.283462867602883	0.401	0.202	1.98514851485149	7.41377922140274E-26	1.29956135971969E-21	cAMP-dependent protein kinase type II regulatory subunit
2	G25799	LG7_ScCEduL_132_HRSCAF_162	0.282336883217775	0.289	0.116	2.49137931034483	1.00400324414215E-26	1.75991728665678E-22	RING-type domain-containing protein
2	G15519	LG4_ScCEduL_107_HRSCAF_132	0.280974892842034	0.269	0.094	2.86170212765957	1.23601505058294E-30	2.16661078216684E-26	Poly
2	G740	LG10_ScCEduL_115_HRSCAF_144	0.280106184086797	1	0.997	1.00300902708124	4.58043779779659E-32	8.02904941575764E-28	Ribosomal_L18e/L15P domain-containing protein
2	G31121	LG8_ScCEduL_142_HRSCAF_172	0.279351925612797	0.316	0.132	2.39393939393939	2.9962456547807E-28	5.25211900826509E-24	SLC6A5_9
2	G596	LG10_ScCEduL_115_HRSCAF_144	0.278575872887086	0.479	0.271	1.76752767527675	1.02534472792671E-21	1.79732677358273E-17	Krueppel-like factor 11
2	G26976	LG7_ScCEduL_132_HRSCAF_162	0.27846143310954	1	0.972	1.02880658436214	3.98970439293343E-36	6.99355283037301E-32	60S ribosomal protein L40
2	G5724	LG1_ScCEduL_133_HRSCAF_163	0.274442226453117	0.3	0.133	2.25563909774436	8.45824153517075E-24	1.48264515870008E-19	Transporter
2	G34760	tig00005093_arrow_435262-517201	0.273732155958726	0.599	0.425	1.40941176470588	6.11461915967502E-15	1.07183159249943E-10	2-phospho-D-glycerate hydro-lyase
2	G24757	LG7_ScCEduL_132_HRSCAF_162	0.273362776807982	0.473	0.29	1.63103448275862	9.6602924847687E-18	1.69335266965511E-13	Homeobox domain-containing protein
2	G10380	LG3_ScCEduL_218_HRSCAF_256	0.271174535914803	0.53	0.348	1.52298850574713	4.67448267123312E-18	8.19390067440453E-14	Dolichyl-diphosphooligosaccharide--protein glycosyltransferase subunit KCP2
2	G12279	LG3_ScCEduL_218_HRSCAF_256	0.271081889336325	1	0.993	1.00704934541793	8.4367717577905E-28	1.4788817214231E-23	40S ribosomal protein S17
2	G13650	LG3_ScCEduL_218_HRSCAF_256	0.271049970947727	0.699	0.519	1.34682080924855	1.09774243713848E-17	1.92423271806004E-13	Serine/threonine-protein phosphatase
2	G35279	tig00020052_arrow_1173-515915	0.270589060217441	0.399	0.207	1.92753623188406	2.39407879724403E-23	4.19658072368906E-19	Zinc transporter ZIP14
2	G18017	LG5_ScCEduL_4_HRSCAF_6	0.270250618065017	0.424	0.219	1.93607305936073	4.6256325108436E-24	8.10827122825775E-20	PID domain-containing protein
2	G31167	LG8_ScCEduL_142_HRSCAF_172	0.270146771795534	0.269	0.083	3.24096385542169	2.80031847052669E-36	4.90867824698624E-32	BHLH domain-containing protein
2	G2172	LG10_ScCEduL_115_HRSCAF_144	0.270064306525116	1	0.995	1.00502512562814	5.07605471758338E-28	8.89781631445192E-24	RP-S15Ae
2	G30432	LG8_ScCEduL_142_HRSCAF_172	0.269665764377627	0.631	0.471	1.33970276008493	2.07729823243587E-14	3.64129607163683E-10	SelD
2	G31255	LG8_ScCEduL_142_HRSCAF_172	0.268402558577376	0.839	0.677	1.23929098966027	2.22271376327615E-15	3.89619495564677E-11	Serine/threonine-protein kinase
2	G13142	LG3_ScCEduL_218_HRSCAF_256	0.268291658358731	0.558	0.36	1.55	5.03364552424301E-19	8.82347723944558E-15	G_PROTEIN_RECEP_F1_2 domain-containing protein
2	G3301	LG10_ScCEduL_115_HRSCAF_144	0.266812800964729	0.327	0.157	2.0828025477707	6.7634399835894E-23	1.18556339472339E-18	SAP domain-containing protein
2	G1465	LG10_ScCEduL_115_HRSCAF_144	0.266512164592518	0.273	0.104	2.625	5.68458854884568E-28	9.9645152672716E-24	Procollagen-proline 4-dioxygenase
2	G9161	LG2_ScCEduL_207_HRSCAF_240	0.266387690434442	0.378	0.203	1.86206896551724	1.02105331926018E-20	1.78980436333117E-16	Uncharacterized protein
2	G15575	LG4_ScCEduL_107_HRSCAF_132	0.265841805883241	0.519	0.357	1.45378151260504	3.59753732967627E-13	6.30612318518954E-09	TNF_2 domain-containing protein
2	G24540	LG7_ScCEduL_132_HRSCAF_162	0.263333850622201	0.581	0.403	1.44168734491315	9.45168903648167E-16	1.65678657120487E-11	Metalloendopeptidase
2	G5544	LG1_ScCEduL_133_HRSCAF_163	0.263064202116545	0.412	0.25	1.648	5.19537981748814E-15	9.10698128207497E-11	DgyrCDS3749
2	G31683	LG9_ScCEduL_100_HRSCAF_125	0.262754274073195	0.559	0.372	1.50268817204301	2.97356057591844E-17	5.21235433352743E-13	Histone deacetylase
2	G20916	LG6_ScCEduL_30_HRSCAF_37	0.262226223103167	0.717	0.357	2.00840336134454	1.06740214263759E-32	1.87104921582943E-28	Homeobox domain-containing protein
2	G23199	LG6_ScCEduL_30_HRSCAF_37	0.261715272601689	0.303	0.125	2.424	1.11160761406593E-26	1.94853698669616E-22	FERM domain-containing protein
2	G889	LG10_ScCEduL_115_HRSCAF_144	0.261525866731497	0.258	0.08	3.225	1.53514187836085E-34	2.69095019857874E-30	Adhesin
2	G22185	LG6_ScCEduL_30_HRSCAF_37	0.257908566158798	0.441	0.269	1.63940520446097	9.29356587832205E-18	1.62906916281107E-13	Sodium/hydrogen exchanger
2	G24792	LG7_ScCEduL_132_HRSCAF_162	0.257509598594871	0.298	0.12	2.48333333333333	1.30467647298132E-27	2.28696738948896E-23	B-box type zinc finger protein ncl-1
2	G24447	LG7_ScCEduL_132_HRSCAF_162	0.256622803350537	0.641	0.487	1.31622176591376	1.23105094576513E-12	2.15790920283169E-08	Myosin light chain kinase, smooth muscle
2	G21273	LG6_ScCEduL_30_HRSCAF_37	0.255546525788364	0.496	0.355	1.39718309859155	3.47394233904219E-13	6.08947352610706E-09	BZIP domain-containing protein
2	G17791	LG5_ScCEduL_4_HRSCAF_6	0.253142341221451	0.939	0.834	1.12589928057554	1.36396634864784E-13	2.3908966125448E-09	Chloride intracellular channel exc-4
2	G135	LG10_ScCEduL_115_HRSCAF_144	0.251105693991905	0.393	0.218	1.80275229357798	5.77505586455898E-19	1.01230954249854E-14	Amino acid transporter
2	G23924	LG6_ScCEduL_30_HRSCAF_37	-0.250308364723891	0.281	0.397	0.707808564231738	6.77526122086973E-09	0.000118763553940626	C2H2-type domain-containing protein
2	G10974	LG3_ScCEduL_218_HRSCAF_256	-0.250899203629228	0.123	0.25	0.492	5.59273155946123E-13	9.80349915057959E-09	Cofilin
2	G26465	LG7_ScCEduL_132_HRSCAF_162	-0.251232976245346	0.209	0.34	0.614705882352941	5.68692220900328E-12	9.96860594016185E-08	Tyrosine-protein kinase
2	G13946	LG4_ScCEduL_107_HRSCAF_132	-0.252326713041149	0.462	0.566	0.816254416961131	1.81059261067062E-10	3.17378778724453E-06	Complex I-B17
2	G15817	LG4_ScCEduL_107_HRSCAF_132	-0.253257477595726	0.382	0.488	0.782786885245902	1.45178134105948E-09	2.54482751274316E-05	Transmembrane 9 superfamily member
2	G15171	LG4_ScCEduL_107_HRSCAF_132	-0.254580173363134	0.338	0.459	0.736383442265795	3.52625356304142E-11	6.1811698706553E-07	Succinate--CoA ligase
2	G25772	LG7_ScCEduL_132_HRSCAF_162	-0.255540630460617	0.3	0.405	0.740740740740741	5.8388998236872E-09	0.000102350075009413	TPR_REGION domain-containing protein
2	G17236	LG5_ScCEduL_4_HRSCAF_6	-0.255618112656283	0.224	0.353	0.634560906515581	2.38804432591647E-11	4.18600289889899E-07	G_PROTEIN_RECEP_F1_2 domain-containing protein
2	G988	LG10_ScCEduL_115_HRSCAF_144	-0.255850456176787	0.541	0.576	0.939236111111111	2.18280653974248E-05	0.38262415835146	LITAF domain-containing protein
2	G10072	LG3_ScCEduL_218_HRSCAF_256	-0.257264299376053	0.276	0.397	0.695214105793451	8.33376006129578E-11	1.46082480114454E-06	Protein kinase domain-containing protein
2	G16059	LG4_ScCEduL_107_HRSCAF_132	-0.25782399353717	0.172	0.314	0.547770700636943	9.54557108519338E-14	1.67324315552355E-09	Tyrosine-protein kinase
2	G13028	LG3_ScCEduL_218_HRSCAF_256	-0.257939761922874	0.124	0.274	0.452554744525547	1.29416613968387E-15	2.26854382625186E-11	Glucose-6-phosphate 1-epimerase
2	G3357	LG10_ScCEduL_115_HRSCAF_144	-0.257979364669052	0.398	0.503	0.791252485089463	7.73642531450018E-09	0.000135611799337874	Serine/arginine-rich splicing factor 2
2	G32465	LG9_ScCEduL_100_HRSCAF_125	-0.258020009281675	0.258	0.395	0.653164556962025	2.27166909611896E-12	3.98200875858692E-08	WH2 domain-containing protein
2	G27044	LG7_ScCEduL_132_HRSCAF_162	-0.25828242276609	0.65	0.721	0.901525658807212	1.82259166259977E-09	3.19482092537113E-05	CARD domain-containing protein
2	G10437	LG3_ScCEduL_218_HRSCAF_256	-0.25873555186874	0.29	0.432	0.671296296296296	4.74196940107248E-12	8.31219816313995E-08	PX domain-containing protein
2	ND1	Mitochondrial chromosome	-0.258995630456146	0.472	0.531	0.888888888888889	9.78347822658361E-06	0.171494589833784	Mitochondrial NADH-ubiquinone oxidoreductase chain 1
2	G5034	LG1_ScCEduL_133_HRSCAF_163	-0.259420880130821	0.289	0.412	0.701456310679612	2.46953223237807E-11	4.32884305013553E-07	Succinate dehydrogenase
2	G15623	LG4_ScCEduL_107_HRSCAF_132	-0.264467508500026	0.258	0.397	0.649874055415617	2.69751335074013E-11	4.72847115251238E-07	Lysosome-associated membrane glycoprotein 1
2	G11879	LG3_ScCEduL_218_HRSCAF_256	-0.26487625950461	0.286	0.417	0.685851318944844	6.9163061325413E-12	1.21235930197316E-07	Proteasome subunit alpha type
2	G7839	LG2_ScCEduL_207_HRSCAF_240	-0.265199324188219	0.111	0.268	0.414179104477612	1.05338123637112E-17	1.84647196923494E-13	Pyruvate kinase
2	G1042	LG10_ScCEduL_115_HRSCAF_144	-0.265696205557308	0.255	0.375	0.68	1.61559152018478E-10	2.8319703757319E-06	SAND domain-containing protein
2	G21720	LG6_ScCEduL_30_HRSCAF_37	-0.266166982210495	0.143	0.291	0.491408934707904	5.97786711564939E-15	1.04786032670218E-10	Phosphorylase kinase
2	G2334	LG10_ScCEduL_115_HRSCAF_144	-0.266495704076461	0.731	0.807	0.905824039653036	1.31444815782605E-09	2.30409617585328E-05	Proto-oncogene c-Jun
2	G4986	LG1_ScCEduL_133_HRSCAF_163	-0.266958958408944	0.539	0.645	0.835658914728682	6.22251896319093E-13	1.09074534905774E-08	RRM domain-containing protein
2	G11932	LG3_ScCEduL_218_HRSCAF_256	-0.267270341055419	0.276	0.377	0.73209549071618	1.23144214573327E-07	0.00215859493725584	Protein disulfide-isomerase
2	G20650	LG6_ScCEduL_30_HRSCAF_37	-0.267505227789182	0.206	0.335	0.614925373134328	4.06151898658753E-12	7.11943663158928E-08	G protein-coupled receptor kinase
2	G31786	LG9_ScCEduL_100_HRSCAF_125	-0.270541846472716	0.376	0.472	0.796610169491526	7.93630306634849E-09	0.000139115456450023	PIPK domain-containing protein
2	G25770	LG7_ScCEduL_132_HRSCAF_162	-0.270543277688689	0.439	0.529	0.829867674858223	8.01835899464586E-08	0.00140553814817147	HMA domain-containing protein
2	G3851	LG1_ScCEduL_133_HRSCAF_163	-0.270839508833268	0.237	0.351	0.675213675213675	5.15762094303926E-10	9.04079375105351E-06	Multiple epidermal growth factor-like domains 6
2	G4717	LG1_ScCEduL_133_HRSCAF_163	-0.271581992955684	0.19	0.326	0.582822085889571	9.88770649715905E-13	1.73321607188701E-08	Transmembrane and coiled-coil domains protein 1
2	G10764	LG3_ScCEduL_218_HRSCAF_256	-0.271764823316937	0.161	0.306	0.526143790849673	3.16655200033534E-14	5.55064900138782E-10	P/Homo B domain-containing protein
2	G22114	LG6_ScCEduL_30_HRSCAF_37	-0.272524922304981	0.829	0.891	0.930415263748597	4.45443083978787E-12	7.80817181906416E-08	WD_REPEATS_REGION domain-containing protein
2	G21676	LG6_ScCEduL_30_HRSCAF_37	-0.272884877652039	0.43	0.562	0.765124555160142	8.52296547645529E-13	1.49399061836785E-08	Vacuolar protein sorting-associated protein 29
2	ND2	Mitochondrial chromosome	-0.273128005846777	0.671	0.735	0.912925170068027	2.06697366232944E-10	3.62319813269728E-06	Mitochondrial NADH-ubiquinone oxidoreductase chain 2
2	G11498	LG3_ScCEduL_218_HRSCAF_256	-0.27322201835031	0.098	0.25	0.392	1.85374026703143E-17	3.24942131407939E-13	Ribonuclease Oy
2	G20531	LG6_ScCEduL_30_HRSCAF_37	-0.274146770147137	0.157	0.29	0.541379310344828	9.99341380670171E-13	1.75174550617674E-08	PH domain-containing protein
2	G11135	LG3_ScCEduL_218_HRSCAF_256	-0.274240581231745	0.401	0.525	0.763809523809524	8.16756676615527E-13	1.43169277843936E-08	ncRNA
2	G23472	LG6_ScCEduL_30_HRSCAF_37	-0.275189012211256	0.293	0.438	0.668949771689498	1.35729764031674E-13	2.37920703371122E-09	Mediator of RNA polymerase II transcription subunit 19
2	G27930	LG7_ScCEduL_132_HRSCAF_162	-0.276652957497263	0.35	0.446	0.784753363228699	1.59798216186715E-08	0.000280110293153693	BTB domain-containing protein
2	G28641	LG8_ScCEduL_142_HRSCAF_172	-0.278663690612091	0.594	0.657	0.904109589041096	1.87552472631769E-09	3.28760729276228E-05	Wiskott-Aldrich syndrome protein
2	G27610	LG7_ScCEduL_132_HRSCAF_162	-0.279616182997074	0.481	0.566	0.84982332155477	3.39920430912176E-10	5.95846523345953E-06	Complex I-B8
2	G17970	LG5_ScCEduL_4_HRSCAF_6	-0.280051498534378	0.232	0.393	0.590330788804071	7.41740740551039E-16	1.30019734411192E-11	Mitochondrial carrier-like protein 2
2	G30759	LG8_ScCEduL_142_HRSCAF_172	-0.280253834895504	0.697	0.768	0.907552083333333	8.31580187588989E-09	0.000145767691082474	Ras-related protein Rab-7a
2	G14710	LG4_ScCEduL_107_HRSCAF_132	-0.280869728384779	0.118	0.262	0.450381679389313	1.85199975103018E-15	3.2463703635808E-11	Phosphatidylinositol-3,4,5-trisphosphate 5-phosphatase
2	G2434	LG10_ScCEduL_115_HRSCAF_144	-0.281854812398973	0.438	0.532	0.823308270676692	6.0179202024049E-08	0.00105488123227955	Peptidylprolyl isomerase
2	G23683	LG6_ScCEduL_30_HRSCAF_37	-0.283548081514515	0.144	0.313	0.460063897763578	5.81017188713096E-18	1.01846503009519E-13	BA75_04313T0
2	G22591	LG6_ScCEduL_30_HRSCAF_37	-0.283828346716939	0.444	0.52	0.853846153846154	2.2186713408324E-05	0.388910899334512	Small nuclear ribonucleoprotein-associated protein
2	G28763	LG8_ScCEduL_142_HRSCAF_172	-0.285161066105041	0.175	0.318	0.550314465408805	2.67789984887142E-14	4.69409064508671E-10	Non-specific serine/threonine protein kinase
2	G1373	LG10_ScCEduL_115_HRSCAF_144	-0.285672302195359	0.573	0.653	0.877488514548239	3.77316710408255E-10	6.61398461674631E-06	Heterogeneous nuclear ribonucleoprotein H
2	G28637	LG8_ScCEduL_142_HRSCAF_172	-0.285982421752159	0.381	0.515	0.739805825242718	1.81947372746163E-12	3.1893554968675E-08	Tripartite motif-containing protein 2
2	G35475	tig00130980_arrow_153249-260796	-0.286570287607571	0.488	0.289	1.68858131487889	1.86716397681122E-10	3.2729517349524E-06	Uncharacterized protein
2	G34736	tig00004174_0-83186	-0.286757821085138	0.743	0.796	0.933417085427136	2.8702875049239E-14	5.0313269673811E-10	Cytochrome b-c1 complex subunit 7
2	G2842	LG10_ScCEduL_115_HRSCAF_144	-0.286879495626906	0.407	0.546	0.745421245421245	1.89311653823899E-13	3.31844397987913E-09	zf-3CxxC domain-containing protein
2	G10571	LG3_ScCEduL_218_HRSCAF_256	-0.287337036942318	0.18	0.344	0.523255813953488	2.27702910865286E-16	3.99140432455759E-12	Tubulin polymerization-promoting protein family member 3
2	G16296	LG4_ScCEduL_107_HRSCAF_132	-0.288793257528698	0.266	0.396	0.671717171717172	2.36831829620078E-12	4.15142514141034E-08	Succinate dehydrogenase [ubiquinone] cytochrome b small subunit
2	G23111	LG6_ScCEduL_30_HRSCAF_37	-0.289510812998397	0.123	0.273	0.450549450549451	1.19936854966079E-16	2.1023731307004E-12	PPM-type phosphatase domain-containing protein
2	G22892	LG6_ScCEduL_30_HRSCAF_37	-0.29044524845021	0.72	0.764	0.942408376963351	1.79065902102978E-09	3.13884619796311E-05	F-actin-capping protein subunit beta
2	G23365	LG6_ScCEduL_30_HRSCAF_37	-0.290448933548957	0.215	0.354	0.607344632768362	2.71448104781723E-13	4.75821382871882E-09	Calcium-transporting ATPase
2	G23866	LG6_ScCEduL_30_HRSCAF_37	-0.291001966284642	0.757	0.846	0.894799054373522	2.13289820476253E-14	3.73875726312824E-10	14_3_3 domain-containing protein
2	G28245	LG8_ScCEduL_142_HRSCAF_172	-0.291161952328525	0.475	0.565	0.84070796460177	1.00666977691625E-09	1.76459145195649E-05	SEC7 domain-containing protein
2	G20211	LG6_ScCEduL_30_HRSCAF_37	-0.293176941979416	0.23	0.393	0.585241730279898	4.04082509070164E-16	7.08316230149091E-12	ELMO domain-containing protein
2	G123	LG10_ScCEduL_115_HRSCAF_144	-0.293662943345268	0.109	0.292	0.373287671232877	6.67209757357393E-22	1.16955198367177E-17	Vesicle-fusing ATPase
2	G15653	LG4_ScCEduL_107_HRSCAF_132	-0.296259112631623	0.192	0.349	0.550143266475645	9.3655460307712E-16	1.64168656373388E-11	Shootin-1
2	G25038	LG7_ScCEduL_132_HRSCAF_162	-0.296869379572092	0.381	0.48	0.79375	1.25875974739402E-06	0.0220647996120698	ML domain-containing protein
2	G2186	LG10_ScCEduL_115_HRSCAF_144	-0.29816060080382	0.141	0.266	0.530075187969925	8.61449631929466E-13	1.51003505980916E-08	DgyrCDS6608
2	G26609	LG7_ScCEduL_132_HRSCAF_162	-0.298511002510816	0.367	0.512	0.716796875	1.56913630768368E-13	2.75053903373873E-09	Rho guanine nucleotide exchange factor 12
2	G23682	LG6_ScCEduL_30_HRSCAF_37	-0.299379331813597	0.149	0.309	0.482200647249191	4.63024677041288E-17	8.11635956385673E-13	Major vault protein
2	G4248	LG1_ScCEduL_133_HRSCAF_163	-0.29993447786699	0.697	0.796	0.875628140703517	3.11072263642586E-15	5.45278570939088E-11	Clathrin light chain
2	G1108	LG10_ScCEduL_115_HRSCAF_144	-0.300184581942599	0.164	0.268	0.611940298507463	1.08873562562376E-08	0.000190844467815589	Coiled-coil domain-containing protein 6
2	G9885	LG2_ScCEduL_207_HRSCAF_240	-0.300490537470271	0.292	0.429	0.680652680652681	6.77328274192435E-13	1.18728873183192E-08	CRIB domain-containing protein
2	G16920	LG5_ScCEduL_4_HRSCAF_6	-0.301090112092502	0.435	0.542	0.802583025830258	1.41710472581574E-05	0.248404287388242	Pept_C1 domain-containing protein
2	G474	LG10_ScCEduL_115_HRSCAF_144	-0.30132011528803	0.697	0.795	0.876729559748428	1.87635905780835E-16	3.28906979243226E-12	UBC core domain-containing protein
2	G15632	LG4_ScCEduL_107_HRSCAF_132	-0.301760394542089	0.303	0.436	0.694954128440367	5.4048777805027E-13	9.47421026144318E-09	WD repeat-containing protein 55 homolog
2	G15302	LG4_ScCEduL_107_HRSCAF_132	-0.303879399445196	0.619	0.712	0.86938202247191	1.14551852090104E-14	2.00797941528743E-10	ncRNA
2	G22409	LG6_ScCEduL_30_HRSCAF_37	-0.305061755722682	0.389	0.482	0.807053941908714	2.12125086064913E-09	3.71834063363185E-05	Transcription initiation factor TFIID subunit 10
2	G16612	LG4_ScCEduL_107_HRSCAF_132	-0.308096436895033	0.137	0.256	0.53515625	6.71470109470776E-12	1.17701995489132E-07	BTB domain-containing protein
2	G31	LG10_ScCEduL_115_HRSCAF_144	-0.308709094517401	0.51	0.647	0.788253477588872	1.09654821748219E-14	1.92213937042453E-10	Lysosomal-associated transmembrane protein 4A
2	G26299	LG7_ScCEduL_132_HRSCAF_162	-0.309454836418797	0.598	0.685	0.872992700729927	1.82097101957221E-09	3.19198010020812E-05	Cnn_1N domain-containing protein
2	G25017	LG7_ScCEduL_132_HRSCAF_162	-0.30971978554275	0.347	0.491	0.706720977596741	4.00695505550708E-14	7.02379151679837E-10	E3 ubiquitin-protein ligase CBL
2	G32041	LG9_ScCEduL_100_HRSCAF_125	-0.310679396436293	0.124	0.302	0.410596026490066	1.54433685392912E-20	2.70706807125236E-16	PCI domain-containing protein
2	G21371	LG6_ScCEduL_30_HRSCAF_37	-0.310856336393835	0.849	0.881	0.963677639046538	2.0723426672418E-18	3.63260946140814E-14	Cytochrome c oxidase subunit 4
2	ND3	Mitochondrial chromosome	-0.310905597131668	0.512	0.599	0.854757929883139	7.00667063233141E-10	1.22819929514137E-05	Mitochondrial NADH-ubiquinone oxidoreductase chain 3
2	G27035	LG7_ScCEduL_132_HRSCAF_162	-0.311514019230377	0.206	0.348	0.591954022988506	2.81670246963086E-14	4.93739775901593E-10	Rho GTPase-activating protein 10-like protein
2	G30100	LG8_ScCEduL_142_HRSCAF_172	-0.311690379299076	0.077	0.265	0.290566037735849	1.54760147402795E-24	2.7127906238236E-20	HATPase_c domain-containing protein
2	G26154	LG7_ScCEduL_132_HRSCAF_162	-0.312572110631588	1	0.998	1.00200400801603	1.91332048041987E-06	0.0335385947012799	Leucyl-tRNA synthetase
2	G12164	LG3_ScCEduL_218_HRSCAF_256	-0.313733296159294	0.218	0.309	0.705501618122977	2.06317373714589E-08	0.000361653724384303	Estrogen receptor
2	G4068	LG1_ScCEduL_133_HRSCAF_163	-0.313997537894535	0.396	0.457	0.866520787746171	4.60952436884182E-05	0.808003526614283	Matrin-type domain-containing protein
2	G17254	LG5_ScCEduL_4_HRSCAF_6	-0.314027455643302	0.401	0.543	0.738489871086556	3.5446872894414E-14	6.21348234966183E-10	CHMP1
2	G10849	LG3_ScCEduL_218_HRSCAF_256	-0.316153631126834	0.292	0.407	0.717444717444717	6.48743378648929E-11	1.13718226843371E-06	WH1 domain-containing protein
2	G21794	LG6_ScCEduL_30_HRSCAF_37	-0.317321894146838	0.418	0.516	0.810077519379845	3.95617085474554E-11	6.93477189128346E-07	Triosephosphate isomerase
2	G950	LG10_ScCEduL_115_HRSCAF_144	-0.318075696453039	0.295	0.359	0.821727019498607	9.48877255675603E-06	0.166328694147376	Cupin_8 domain-containing protein
2	G14096	LG4_ScCEduL_107_HRSCAF_132	-0.318115235437356	0.633	0.674	0.939169139465875	6.49763073126335E-08	0.00113896969088315	Phosphoglycerate mutase
2	G6900	LG1_ScCEduL_133_HRSCAF_163	-0.318527162064402	0.117	0.26	0.45	2.98195400361557E-15	5.22706717293773E-11	Tetratricopeptide repeat protein 25
2	G20505	LG6_ScCEduL_30_HRSCAF_37	-0.322891607138851	0.28	0.451	0.620842572062084	4.84600558435505E-17	8.49456318881597E-13	SRC Kinase Associated Phosphoprotein 2
2	G13605	LG3_ScCEduL_218_HRSCAF_256	-0.324540359166799	0.525	0.66	0.795454545454545	1.49136695454798E-15	2.61421713462716E-11	Retinol dehydrogenase 13
2	G588	LG10_ScCEduL_115_HRSCAF_144	-0.327429846395838	0.515	0.605	0.851239669421488	9.3395354248779E-11	1.63712716462685E-06	Neurogenic locus Notch protein
2	G23299	LG6_ScCEduL_30_HRSCAF_37	-0.327514136320382	0.233	0.386	0.603626943005181	7.2256656587347E-16	1.26658693331961E-11	ARF GTPase-activating protein GIT1
2	G35029	tig00019133_arrow_105063-963246	-0.330316505637834	0.074	0.279	0.265232974910394	5.24075262375718E-28	9.18651527418396E-24	Tripartite motif-containing protein 2
2	G28015	LG7_ScCEduL_132_HRSCAF_162	-0.330412325033512	0.324	0.485	0.668041237113402	4.33005355529936E-17	7.59015087708424E-13	Ras-related protein Rab-5C
2	G23239	LG6_ScCEduL_30_HRSCAF_37	-0.330813803925562	0.513	0.536	0.957089552238806	0.000264997114520058	1	nucleolin-like isoform X1
2	G3521	LG10_ScCEduL_115_HRSCAF_144	-0.331538744179797	0.396	0.55	0.72	6.81227363786638E-15	1.1941234459816E-10	J domain-containing protein
2	G22105	LG6_ScCEduL_30_HRSCAF_37	-0.33254380342176	0.118	0.286	0.412587412587413	1.71954369280749E-19	3.01418813912224E-15	Uncharacterized protein
2	G35224	tig00019877_arrow_0-245988	-0.333609899934998	0.267	0.424	0.629716981132076	4.71756191378279E-16	8.26941427866985E-12	Programmed cell death protein 6
2	COX2	Mitochondrial chromosome	-0.33988123770229	0.985	0.973	1.01233299075026	4.87942254347142E-13	8.55313977645105E-09	Mitochondrial Cytochrome c oxidase subunit 2
2	G1413	LG10_ScCEduL_115_HRSCAF_144	-0.340205381899968	0.478	0.552	0.865942028985507	3.7564844256421E-09	6.58474154970804E-05	Arf-GAP with dual PH domain-containing protein 1
2	G10727	LG3_ScCEduL_218_HRSCAF_256	-0.340736817112849	0.375	0.504	0.744047619047619	1.2369081007397E-13	2.16817620978662E-09	PH domain-containing protein
2	G10077	LG3_ScCEduL_218_HRSCAF_256	-0.341168636101205	0.189	0.325	0.581538461538462	1.34602897104224E-13	2.35945418333994E-09	BZIP domain-containing protein
2	G23319	LG6_ScCEduL_30_HRSCAF_37	-0.342473498766565	0.24	0.402	0.597014925373134	4.22197621131875E-17	7.40070210082064E-13	Leucine-rich repeat-containing protein 16A
2	G18434	LG5_ScCEduL_4_HRSCAF_6	-0.342914280517775	0.207	0.321	0.644859813084112	4.97362237034518E-10	8.71826265297807E-06	RING-type domain-containing protein
2	G30920	LG8_ScCEduL_142_HRSCAF_172	-0.345740633489348	0.326	0.505	0.645544554455446	6.23622823278091E-19	1.09314844692417E-14	Serine/threonine-protein kinase Nek4
2	G30663	LG8_ScCEduL_142_HRSCAF_172	-0.348706905400971	0.217	0.332	0.653614457831325	1.48603813037063E-10	2.60487623872667E-06	Usp domain-containing protein
2	G11205	LG3_ScCEduL_218_HRSCAF_256	-0.348768648460541	0.144	0.314	0.45859872611465	2.89856415604212E-19	5.08089310912623E-15	Selenoprotein N
2	G21838	LG6_ScCEduL_30_HRSCAF_37	-0.350462419777882	0.144	0.323	0.445820433436532	1.38620335137375E-20	2.42987585462304E-16	MARVEL domain-containing protein
2	G20472	LG6_ScCEduL_30_HRSCAF_37	-0.353484161184435	0.419	0.528	0.793560606060606	1.01133091461555E-11	1.7727619602296E-07	LisH domain-containing protein
2	G5721	LG1_ScCEduL_133_HRSCAF_163	-0.353955675784757	0.25	0.436	0.573394495412844	2.69722433795354E-20	4.72796454199876E-16	Sodium/potassium-transporting ATPase subunit beta-1-interacting protein 3
2	G1779	LG10_ScCEduL_115_HRSCAF_144	-0.354216413199253	0.435	0.586	0.742320819112628	4.3674727256088E-18	7.65574294071966E-14	Acyl carrier protein
2	G3710	LG1_ScCEduL_133_HRSCAF_163	-0.355283924402695	0.292	0.462	0.632034632034632	3.39670028513868E-18	5.95407592981959E-14	SKICH domain-containing protein
2	G25915	LG7_ScCEduL_132_HRSCAF_162	-0.357295724891152	0.094	0.289	0.325259515570934	1.74023391866027E-25	3.05045603601959E-21	Suppressor of cytokine signaling 7
2	G19013	LG5_ScCEduL_4_HRSCAF_6	-0.358570470996124	0.123	0.281	0.437722419928826	3.58914118563581E-17	6.291405584301E-13	Cholecystokinin receptor type A
2	G14246	LG4_ScCEduL_107_HRSCAF_132	-0.359232596201668	0.124	0.326	0.380368098159509	4.51029239308485E-25	7.90609153583843E-21	PH domain-containing protein
2	G31783	LG9_ScCEduL_100_HRSCAF_125	-0.359555856401746	0.183	0.337	0.543026706231454	9.34848516348263E-17	1.63869596430687E-12	Calcitonin receptor
2	G31966	LG9_ScCEduL_100_HRSCAF_125	-0.359946531353359	0.088	0.254	0.346456692913386	1.05791116752398E-20	1.85441248555279E-16	UBC core domain-containing protein
2	G28766	LG8_ScCEduL_142_HRSCAF_172	-0.36209452597757	0.257	0.352	0.730113636363636	5.99059441803441E-09	0.000105009129553725	KASH domain-containing protein
2	G29758	LG8_ScCEduL_142_HRSCAF_172	-0.362763623517473	0.654	0.738	0.886178861788618	5.4581483275466E-17	9.56758820335644E-13	BRK1
2	G11230	LG3_ScCEduL_218_HRSCAF_256	-0.363830523931611	0.104	0.279	0.372759856630824	2.17706590129079E-21	3.81617881837263E-17	Protein pellino
2	G10633	LG3_ScCEduL_218_HRSCAF_256	-0.366300146495714	0.618	0.633	0.976303317535545	0.00183018934130314	1	BZIP domain-containing protein
2	G24	LG10_ScCEduL_115_HRSCAF_144	-0.366889196970997	0.642	0.756	0.849206349206349	2.88283088140754E-19	5.05331425201928E-15	Regulator of differentiation 1
2	G34944	tig00019055_arrow_0-261312	-0.370585565086513	0.184	0.381	0.482939632545932	4.85035270907377E-23	8.50218326373541E-19	Tyrosine-protein phosphatase non-receptor type 22
2	G11385	LG3_ScCEduL_218_HRSCAF_256	-0.372328278270696	0.565	0.66	0.856060606060606	9.94656199297666E-16	1.74353285174888E-11	Ras-related protein Rab-1A
2	G29947	LG8_ScCEduL_142_HRSCAF_172	-0.3737746127053	0.203	0.352	0.576704545454546	8.57825916680749E-16	1.50368304934968E-11	Mitogen-activated protein kinase
2	G12793	LG3_ScCEduL_218_HRSCAF_256	-0.374735561174195	0.18	0.278	0.647482014388489	3.35931224373243E-09	5.88853843203857E-05	G_PROTEIN_RECEP_F1_2 domain-containing protein
2	G4644	LG1_ScCEduL_133_HRSCAF_163	-0.377945314136346	0.527	0.669	0.787742899850523	8.40327944693274E-19	1.47301085425284E-14	U1 small nuclear ribonucleoprotein 70 kDa
2	G16042	LG4_ScCEduL_107_HRSCAF_132	-0.380847703036618	0.608	0.738	0.823848238482385	1.25548290901574E-19	2.2007359912137E-15	Drebrin-like protein
2	G28008	LG7_ScCEduL_132_HRSCAF_162	-0.381784494010869	0.512	0.657	0.779299847792998	3.00533735223403E-17	5.26805584473103E-13	ANK_REP_REGION domain-containing protein
2	G13329	LG3_ScCEduL_218_HRSCAF_256	-0.381912092309284	0.135	0.313	0.431309904153355	1.45956581823164E-20	2.55847292277825E-16	Protein kinase domain-containing protein
2	G12665	LG3_ScCEduL_218_HRSCAF_256	-0.384505891272766	0.777	0.842	0.922802850356295	1.13854046336999E-18	1.99574757824126E-14	Alpha-actinin, sarcomeric
2	G26491	LG7_ScCEduL_132_HRSCAF_162	-0.384573601409228	0.152	0.308	0.493506493506494	3.4276597976388E-16	6.00834485928106E-12	78 kDa glucose-regulated protein
2	G12099	LG3_ScCEduL_218_HRSCAF_256	-0.385905447372973	0.038	0.263	0.144486692015209	5.1903229666101E-35	9.09811712817085E-31	ncRNA
2	G17327	LG5_ScCEduL_4_HRSCAF_6	-0.389110624413137	0.12	0.301	0.398671096345515	8.01476344919239E-22	1.40490788500893E-17	RING-type domain-containing protein
2	G9230	LG2_ScCEduL_207_HRSCAF_240	-0.390708785124046	0.997	0.992	1.00504032258065	2.45462138297404E-27	4.30270582221519E-23	ncRNA
2	G24328	LG7_ScCEduL_132_HRSCAF_162	-0.390867806095072	0.123	0.26	0.473076923076923	1.88774554694833E-14	3.30902916924572E-10	Cytochrome P450 2D14
2	ND4L	Mitochondrial chromosome	-0.391049512565491	0.968	0.95	1.01894736842105	5.9042027598453E-13	1.03494770177328E-08	Mitochondrial NADH dehydrogenase 4L
2	G21275	LG6_ScCEduL_30_HRSCAF_37	-0.391704090469414	0.384	0.474	0.810126582278481	2.00597985370218E-09	3.51628208555455E-05	Phosphatase Slingshot-like protein 2
2	G3254	LG10_ScCEduL_115_HRSCAF_144	-0.392184734567063	0.144	0.335	0.429850746268657	4.39092959709179E-23	7.69686049074219E-19	cAMP-dependent protein kinase regulatory subunit
2	G28840	LG8_ScCEduL_142_HRSCAF_172	-0.393375049153559	0.183	0.317	0.577287066246057	6.90471198256961E-14	1.21032696342463E-09	Phenylserine dehydratase
2	G2835	LG10_ScCEduL_115_HRSCAF_144	-0.394979222502275	0.851	0.88	0.967045454545455	1.02114964679571E-27	1.7899732158682E-23	ncRNA
2	G1176	LG10_ScCEduL_115_HRSCAF_144	-0.399674510593229	0.813	0.867	0.937716262975778	1.92130793491468E-18	3.36786067911194E-14	Rap1 GTPase-GDP dissociation stimulator 1-A
2	G31554	LG9_ScCEduL_100_HRSCAF_125	-0.40034573225209	0.424	0.561	0.755793226381462	3.76729810258447E-18	6.60369684402032E-14	Small monomeric GTPase
2	G35030	tig00019133_arrow_105063-963246	-0.400685340847491	0.147	0.335	0.438805970149254	7.92083878467228E-23	1.3884438305652E-18	5-aminolevulinate synthase
2	G11650	LG3_ScCEduL_218_HRSCAF_256	-0.401327314974473	0.166	0.362	0.458563535911602	6.70500186094327E-24	1.17531977620475E-19	Myosin-IXa
2	G5688	LG1_ScCEduL_133_HRSCAF_163	-0.401439885003249	0.172	0.396	0.434343434343434	3.15320180610564E-28	5.52724744592258E-24	ncRNA
2	G15922	LG4_ScCEduL_107_HRSCAF_132	-0.402265114299489	0.495	0.57	0.868421052631579	1.83530691043623E-12	3.21710948330367E-08	SH3 and PX domain-containing protein 2B
2	G15674	LG4_ScCEduL_107_HRSCAF_132	-0.402506847660583	0.247	0.349	0.707736389684814	9.42494372852257E-10	1.65209838617272E-05	ncRNA
2	G27389	LG7_ScCEduL_132_HRSCAF_162	-0.404483782703529	0.453	0.606	0.747524752475248	1.57600619057433E-20	2.76258125145775E-16	ETS domain-containing protein
2	G29219	LG8_ScCEduL_142_HRSCAF_172	-0.405321166723734	0.642	0.757	0.848084544253633	8.50213193658818E-23	1.49033870716454E-18	Non-specific serine/threonine protein kinase
2	G5397	LG1_ScCEduL_133_HRSCAF_163	-0.405825811411753	0.304	0.461	0.65943600867679	3.88689527162811E-13	6.81333872163692E-09	Pept_C1 domain-containing protein
2	ND5	Mitochondrial chromosome	-0.40697415016353	0.926	0.93	0.995698924731183	2.43336671337464E-20	4.26544851187441E-16	Mitochondrial NADH:ubiquinone reductase (H(+)-translocating)
2	G27546	LG7_ScCEduL_132_HRSCAF_162	-0.409239061347315	0.192	0.387	0.496124031007752	2.12773073438466E-23	3.72969920430286E-19	Dynamin GTPase
2	G30997	LG8_ScCEduL_142_HRSCAF_172	-0.410254486841194	0.215	0.345	0.623188405797101	5.59990034459835E-12	9.81606531404644E-08	BHLH domain-containing protein
2	G1780	LG10_ScCEduL_115_HRSCAF_144	-0.410372136907871	0.673	0.773	0.870633893919793	8.87250430068264E-21	1.55526127886666E-16	Ras-related C3 botulinum toxin substrate 1
2	G2797	LG10_ScCEduL_115_HRSCAF_144	-0.41445050712401	0.155	0.255	0.607843137254902	3.57168111590758E-09	6.2607998280744E-05	Protein pangolin, isoforms A/H/I
2	G14162	LG4_ScCEduL_107_HRSCAF_132	-0.419027726478326	0.177	0.408	0.433823529411765	1.02725975245217E-29	1.80068362007341E-25	B-cell linker protein
2	G28554	LG8_ScCEduL_142_HRSCAF_172	-0.420643475103513	0.971	0.984	0.986788617886179	9.2770099197595E-37	1.62616706883464E-32	Ras-like GTP-binding protein Rho1
2	G23342	LG6_ScCEduL_30_HRSCAF_37	-0.420753277506636	0.32	0.52	0.615384615384615	2.04072658772114E-23	3.57718963561638E-19	Charged multivesicular body protein 4b
2	G21817	LG6_ScCEduL_30_HRSCAF_37	-0.420974431035219	0.169	0.395	0.427848101265823	1.47274729460372E-28	2.58157873271086E-24	Active breakpoint cluster region-related protein
2	G2257	LG10_ScCEduL_115_HRSCAF_144	-0.422218502397132	0.144	0.333	0.432432432432432	5.21969235602208E-23	9.1495987308711E-19	C1q domain-containing protein
2	G34649	tig00003091_8182-84671	-0.422487537851404	0.728	0.774	0.940568475452196	2.1909512244902E-14	3.84051840140887E-10	Fructose-bisphosphate aldolase
2	G25763	LG7_ScCEduL_132_HRSCAF_162	-0.424947705485168	0.161	0.31	0.519354838709677	2.72531676882313E-15	4.77720776407007E-11	Glutamate decarboxylase 1
2	G31742	LG9_ScCEduL_100_HRSCAF_125	-0.425798564521073	0.189	0.392	0.482142857142857	2.66988878558804E-25	4.68004805225728E-21	Rho GTPase-activating protein 21
2	G9151	LG2_ScCEduL_207_HRSCAF_240	-0.426132879205294	0.038	0.278	0.136690647482014	1.90744486175637E-38	3.34356009817273E-34	Receptor-type tyrosine-protein phosphatase T
2	G29426	LG8_ScCEduL_142_HRSCAF_172	-0.426782802574263	0.372	0.494	0.753036437246964	1.07182740219879E-12	1.87880625331426E-08	Guanine nucleotide-binding protein G(I) subunit alpha
2	G35063	tig00019279_arrow_370867-558597	-0.426943462549179	0.679	0.74	0.917567567567568	2.07454848353226E-15	3.6364760367837E-11	NADH dehydrogenase subunit 2
2	G24312	LG7_ScCEduL_132_HRSCAF_162	-0.427103425557914	0.301	0.432	0.696759259259259	2.18006264536408E-13	3.82143181105869E-09	HP domain-containing protein
2	G3012	LG10_ScCEduL_115_HRSCAF_144	-0.428406076957931	0.118	0.303	0.389438943894389	3.21386399012872E-23	5.63358218829663E-19	acidPPc domain-containing protein
2	G348	LG10_ScCEduL_115_HRSCAF_144	-0.429391699597461	0.201	0.377	0.53315649867374	2.45397317088153E-18	4.30156957123823E-14	Ribosomal_L7Ae domain-containing protein
2	G23122	LG6_ScCEduL_30_HRSCAF_37	-0.434716554177447	0.644	0.782	0.823529411764706	9.45489921995533E-25	1.65734928426597E-20	Septin-7
2	G29411	LG8_ScCEduL_142_HRSCAF_172	-0.437891611116573	0.888	0.927	0.957928802588997	2.44488036262933E-32	4.28563078765295E-28	Actin-related protein 2/3 complex subunit 4
2	G13115	LG3_ScCEduL_218_HRSCAF_256	-0.438784517675337	0.361	0.261	1.38314176245211	0.000380952330966139	1	ncRNA
2	G25944	LG7_ScCEduL_132_HRSCAF_162	-0.439265298456901	0.012	0.252	0.0476190476190476	2.0701882193923E-41	3.62883292977275E-37	RING-type domain-containing protein
2	G10083	LG3_ScCEduL_218_HRSCAF_256	-0.439549582581061	0.367	0.526	0.697718631178707	2.50736931762481E-19	4.39516767686453E-15	Receptor expression-enhancing protein
2	G5795	LG1_ScCEduL_133_HRSCAF_163	-0.439634788778742	0.76	0.855	0.888888888888889	6.15871440425534E-28	1.07956104792192E-23	Adenylyl cyclase-associated protein
2	G13110	LG3_ScCEduL_218_HRSCAF_256	-0.440997831636243	0.272	0.498	0.546184738955823	8.91900351831185E-29	1.56341212672488E-24	UBC core domain-containing protein
2	G27674	LG7_ScCEduL_132_HRSCAF_162	-0.441239991549222	0.458	0.614	0.745928338762215	1.54027336375097E-21	2.69994517931908E-17	Golgi-associated plant pathogenesis-related protein 1
2	G28514	LG8_ScCEduL_142_HRSCAF_172	-0.44224364250179	0.233	0.428	0.544392523364486	3.8167193450833E-20	6.69032733999651E-16	Macrophage-expressed gene 1 protein
2	G9357	LG2_ScCEduL_207_HRSCAF_240	-0.442296036343519	0.527	0.642	0.820872274143302	2.20891592918784E-18	3.87200873227337E-14	CRAL-TRIO domain-containing protein
2	G16971	LG5_ScCEduL_4_HRSCAF_6	-0.443165045773575	0.008	0.26	0.0307692307692308	1.56028939445962E-44	2.73503127954827E-40	Glycosyltransferase family 92 protein
2	G12405	LG3_ScCEduL_218_HRSCAF_256	-0.443273682330177	0.618	0.628	0.984076433121019	8.55911244136549E-09	0.000150032681984696	GRAM_POS_ANCHORING domain-containing protein
2	G23701	LG6_ScCEduL_30_HRSCAF_37	-0.44662274762549	0.364	0.561	0.648841354723708	3.25588182131227E-24	5.70723524457828E-20	Succinate dehydrogenase
2	G13522	LG3_ScCEduL_218_HRSCAF_256	-0.449395014103314	0.547	0.693	0.789321789321789	1.38294832561305E-25	2.42417011996712E-21	Glia maturation factor
2	G12409	LG3_ScCEduL_218_HRSCAF_256	-0.450082584394613	0.576	0.571	1.00875656742557	5.85576453186885E-05	1	Transcription termination factor Rho
2	G28530	LG8_ScCEduL_142_HRSCAF_172	-0.450807610814297	0.032	0.298	0.10738255033557	1.00990073544528E-44	1.77025499916204E-40	Tripartite motif-containing protein 2
2	G16091	LG4_ScCEduL_107_HRSCAF_132	-0.451883288250661	0.74	0.751	0.985352862849534	8.47266845965216E-08	0.00148517405429243	BHLH domain-containing protein
2	G26692	LG7_ScCEduL_132_HRSCAF_162	-0.451975424549474	0.003	0.265	0.0113207547169811	2.15057775492949E-47	3.7697477466159E-43	TIR domain-containing protein
2	G27816	LG7_ScCEduL_132_HRSCAF_162	-0.453820475447486	0.267	0.487	0.548254620123203	1.28945586330509E-28	2.26028718278749E-24	Succinate dehydrogenase cytochrome b560 subunit, mitochondrial
2	G29357	LG8_ScCEduL_142_HRSCAF_172	-0.454357769581206	0.131	0.361	0.362880886426593	2.78752187273634E-31	4.88624709071953E-27	Sema domain-containing protein
2	G2151	LG10_ScCEduL_115_HRSCAF_144	-0.456406550451469	0.421	0.619	0.680129240710824	2.41226052105671E-27	4.22845146736031E-23	Arf-GAP domain-containing protein
2	G29856	LG8_ScCEduL_142_HRSCAF_172	-0.457213137181592	0.72	0.661	1.089258698941	4.49194374891713E-08	0.000787392819747683	Hepatocyte cell adhesion molecule-like
2	G11327	LG3_ScCEduL_218_HRSCAF_256	-0.457558788061475	0.458	0.66	0.693939393939394	8.61521278670262E-28	1.5101606493811E-23	Actin-related protein 2
2	G22927	LG6_ScCEduL_30_HRSCAF_37	-0.458746781710334	0.023	0.272	0.0845588235294118	6.07038470432941E-42	1.0640777348219E-37	Alpha-L-iduronidase
2	G2577	LG10_ScCEduL_115_HRSCAF_144	-0.458855851768843	0.276	0.511	0.540117416829746	1.00168984144475E-30	1.75586212306851E-26	Phosphatase and actin regulator 1
2	ND4	Mitochondrial chromosome	-0.459759105133694	0.611	0.754	0.810344827586207	6.38458403077333E-26	1.11915373475426E-21	Mitochondrial NADH dehydrogenase 4
2	G22331	LG6_ScCEduL_30_HRSCAF_37	-0.461302683870811	0.111	0.34	0.326470588235294	9.25626628093916E-32	1.62253091638583E-27	Alpha-type protein kinase domain-containing protein
2	G1792	LG10_ScCEduL_115_HRSCAF_144	-0.461574713720451	0.366	0.596	0.614093959731544	4.41216295077727E-32	7.73408043641748E-28	UBC core domain-containing protein
2	G2214	LG10_ScCEduL_115_HRSCAF_144	-0.462287297341804	0.386	0.509	0.758349705304519	1.55939647750645E-16	2.73346608542106E-12	Guanine nucleotide-binding protein subunit gamma
2	G653	LG10_ScCEduL_115_HRSCAF_144	-0.462777538364568	0.422	0.606	0.696369636963696	1.73172139702359E-25	3.03553443684265E-21	Regulator of G-protein signaling 6
2	G2703	LG10_ScCEduL_115_HRSCAF_144	-0.466323802707863	0.272	0.52	0.523076923076923	2.71481299978489E-33	4.75879570732293E-29	DUF1394 domain-containing protein
2	G13657	LG3_ScCEduL_218_HRSCAF_256	-0.466787219122725	0.198	0.408	0.485294117647059	2.10018116100896E-25	3.6814075571326E-21	Enolase-phosphatase E1
2	G9187	LG2_ScCEduL_207_HRSCAF_240	-0.469300641416801	0.025	0.264	0.0946969696969697	7.31006394002428E-40	1.28138110804686E-35	Protein-tyrosine-phosphatase
2	G21623	LG6_ScCEduL_30_HRSCAF_37	-0.470982722900651	0.316	0.54	0.585185185185185	1.20829710902066E-29	2.11802400240231E-25	t-SNARE coiled-coil homology domain-containing protein
2	G29303	LG8_ScCEduL_142_HRSCAF_172	-0.472026853428358	0.639	0.785	0.814012738853503	6.28851248738891E-29	1.1023133539144E-24	F-actin-capping protein subunit alpha
2	G30677	LG8_ScCEduL_142_HRSCAF_172	-0.472863899257405	0.32	0.339	0.943952802359882	0.00190499203724584	1	tRNA m5C-methyltransferase, putative
2	G3155	LG10_ScCEduL_115_HRSCAF_144	-0.478053723991457	0.235	0.417	0.563549160671463	1.69103681310644E-21	2.96421842969428E-17	DUF3715 domain-containing protein
2	G13217	LG3_ScCEduL_218_HRSCAF_256	-0.478261257059237	0.095	0.32	0.296875	2.05174211892929E-31	3.59649876027115E-27	AAA_11 domain-containing protein
2	G20344	LG6_ScCEduL_30_HRSCAF_37	-0.480062486354839	0.232	0.488	0.475409836065574	8.39070348351202E-36	1.47080641362482E-31	Phosphatidylinositol-4,5-bisphosphate 3-kinase catalytic subunit beta isoform
2	G34645	tig00003091_8182-84671	-0.482699790247334	0.674	0.715	0.942657342657343	4.6395965824276E-14	8.13274884933735E-10	Fructose-bisphosphate aldolase
2	G15680	LG4_ScCEduL_107_HRSCAF_132	-0.483956385314368	0.359	0.521	0.689059500959693	7.57033083237046E-19	1.32700329160622E-14	Nucleolysin TIAR
2	G35391	tig00021253_arrow_253468-443564	-0.484543919850344	0.181	0.429	0.421911421911422	3.50185538988875E-32	6.138402312936E-28	WSC domain-containing protein
2	G13090	LG3_ScCEduL_218_HRSCAF_256	-0.484628547736076	0.008	0.275	0.0290909090909091	6.10807814424583E-48	1.07068501790485E-43	Cytochrome P450 2B2
2	G10149	LG3_ScCEduL_218_HRSCAF_256	-0.486585662864828	0.049	0.3	0.163333333333333	1.33568246933231E-39	2.3413178004926E-35	A-kinase anchor protein 13
2	G26196	LG7_ScCEduL_132_HRSCAF_162	-0.487948225449347	0.654	0.824	0.79368932038835	2.90767230353778E-36	5.09685878087137E-32	Actin-related protein 3
2	G32584	LG9_ScCEduL_100_HRSCAF_125	-0.488088626893756	0.018	0.285	0.0631578947368421	1.73095153111611E-46	3.03418493889343E-42	LRRNT domain-containing protein
2	G14406	LG4_ScCEduL_107_HRSCAF_132	-0.490388821115613	0.157	0.404	0.388613861386139	1.36625393042912E-34	2.39490651464921E-30	IRS-type PTB domain-containing protein
2	G28768	LG8_ScCEduL_142_HRSCAF_172	-0.493255373568523	0.009	0.282	0.0319148936170213	6.28892483633003E-49	1.10238563456029E-44	ncRNA
2	G30415	LG8_ScCEduL_142_HRSCAF_172	-0.493706437057032	0.078	0.357	0.218487394957983	4.78916110915458E-43	8.39492050823706E-39	ANK_REP_REGION domain-containing protein
2	COX3	Mitochondrial chromosome	-0.494636612484269	0.963	0.97	0.992783505154639	2.86782618672219E-35	5.02701252270534E-31	Mitochondrial Cytochrome c oxidase subunit 3
2	G3041	LG10_ScCEduL_115_HRSCAF_144	-0.49533163498804	0.301	0.343	0.877551020408163	5.41042389214612E-05	0.948393204054293	FRAS1 protein
2	G25627	LG7_ScCEduL_132_HRSCAF_162	-0.498867992554753	0.862	0.929	0.927879440258342	8.87670527850363E-34	1.5559976682689E-29	Actin-related protein 2/3 complex subunit 5
2	G28118	LG7_ScCEduL_132_HRSCAF_162	-0.499556851359448	0.267	0.36	0.741666666666667	8.86238588263918E-07	0.0155348762136782	Exodeoxyribonuclease III
2	G11956	LG3_ScCEduL_218_HRSCAF_256	-0.503463852780672	0.223	0.465	0.479569892473118	1.21171999018222E-32	2.12402397079042E-28	Tripartite motif-containing protein 2
2	G15914	LG4_ScCEduL_107_HRSCAF_132	-0.504447574928045	0.052	0.333	0.156156156156156	4.54010961566883E-46	7.95835814530589E-42	EB domain-containing protein
2	G3642	LG10_ScCEduL_115_HRSCAF_144	-0.504541047450873	0.7	0.765	0.915032679738562	2.88454365209723E-18	5.05631656776124E-14	Uncharacterized protein
2	G21533	LG6_ScCEduL_30_HRSCAF_37	-0.504706698344173	0.218	0.434	0.502304147465438	5.03244734818425E-28	8.82137695663218E-24	Ceramide glucosyltransferase
2	G5002	LG1_ScCEduL_133_HRSCAF_163	-0.504739025300875	0.382	0.424	0.900943396226415	1.19606607515166E-07	0.00209658422313335	Guanine nucleotide-binding protein subunit gamma
2	G14262	LG4_ScCEduL_107_HRSCAF_132	-0.507573136789192	0.201	0.436	0.461009174311927	6.13814970305111E-30	1.07595626144783E-25	Mid1-interacting protein 1
2	G16496	LG4_ScCEduL_107_HRSCAF_132	-0.510525563803305	0.998	0.993	1.00503524672709	4.38445102070974E-44	7.68550419420211E-40	Profilin
2	G6997	LG1_ScCEduL_133_HRSCAF_163	-0.511654169151124	0.115	0.393	0.292620865139949	5.42296287820412E-42	9.505911629204E-38	Src kinase-associated phosphoprotein 2-A
2	G30244	LG8_ScCEduL_142_HRSCAF_172	-0.511762977073702	0.389	0.482	0.807053941908714	3.21872904124805E-13	5.64211013640371E-09	SIAE
2	G6817	LG1_ScCEduL_133_HRSCAF_163	-0.511796774312256	0.08	0.33	0.242424242424242	5.84231820546089E-38	1.02409995823524E-33	Metalloendopeptidase
2	G35144	tig00019379_0-433943	-0.514657209343813	0.012	0.291	0.0412371134020619	1.25168800993274E-49	2.1940839126111E-45	Calponin-homology (CH) domain-containing protein
2	G573	LG10_ScCEduL_115_HRSCAF_144	-0.515936842858435	0.008	0.258	0.0310077519379845	3.03424693263131E-44	5.31873144820942E-40	Prostanoid TP receptor
2	G34990	tig00019071_arrow_0-625727	-0.524430473957477	0.009	0.269	0.033457249070632	6.99748191081929E-46	1.22658860414751E-41	VWFD domain-containing protein
2	G17159	LG5_ScCEduL_4_HRSCAF_6	-0.525150721115301	0.441	0.681	0.647577092511013	2.16641232067511E-38	3.79750415691141E-34	SH3 domain-containing protein
2	G10862	LG3_ScCEduL_218_HRSCAF_256	-0.526705048661148	0.521	0.582	0.895189003436426	3.12144955144628E-05	0.547158891873018	Perilipin
2	G22301	LG6_ScCEduL_30_HRSCAF_37	-0.527156566285241	0.648	0.741	0.874493927125506	1.00489070489538E-21	1.76147291661111E-17	Glutathione S-transferase omega-1
2	G15884	LG4_ScCEduL_107_HRSCAF_132	-0.528416674921386	0.154	0.435	0.354022988505747	8.28486549873128E-42	1.45225407327261E-37	SAM domain-containing protein
2	G12265	LG3_ScCEduL_218_HRSCAF_256	-0.529902049646905	0.281	0.523	0.537284894837476	7.06067010941386E-34	1.23766486347916E-29	Tyrosine-protein kinase
2	G31970	LG9_ScCEduL_100_HRSCAF_125	-0.530530719636877	0.745	0.834	0.893285371702638	9.57864150512388E-24	1.67904006943317E-19	Cytochrome c domain-containing protein
2	G34830	tig00007435_arrow_0-43805	-0.531170759661074	0.885	0.946	0.935517970401691	1.23265124221704E-37	2.16071436248225E-33	Heat shock protein 70 form 2
2	G20643	LG6_ScCEduL_30_HRSCAF_37	-0.532344634241808	0.209	0.423	0.494089834515366	1.6037115567299E-26	2.81114598779185E-22	Synaptosomal-associated protein 29
2	G30745	LG8_ScCEduL_142_HRSCAF_172	-0.532404567642097	0.092	0.283	0.325088339222615	1.1246573148672E-25	1.97141180723071E-21	Baculoviral IAP repeat-containing protein 7
2	G29966	LG8_ScCEduL_142_HRSCAF_172	-0.532858497013779	0.06	0.307	0.195439739413681	2.33917134005827E-38	4.10033344198814E-34	Krueppel-like factor 15
2	G13381	LG3_ScCEduL_218_HRSCAF_256	-0.533792237075611	0.27	0.424	0.636792452830189	2.04569671820226E-16	3.58590177733674E-12	Nucleolin
2	G29040	LG8_ScCEduL_142_HRSCAF_172	-0.54173573559992	0.009	0.29	0.0310344827586207	1.2478689789203E-50	2.18738953314939E-46	Severin
2	G4980	LG1_ScCEduL_133_HRSCAF_163	-0.544563819440001	0.447	0.571	0.782837127845884	4.85152151770443E-16	8.50423206838409E-12	SCP domain-containing protein
2	G4037	LG1_ScCEduL_133_HRSCAF_163	-0.547255841294046	0.942	0.928	1.01508620689655	2.90627590174238E-17	5.09441102816422E-13	Glyceraldehyde-3-phosphate dehydrogenase
2	G35449	tig00130947_arrow_30616-267751	-0.547546861069336	0.008	0.273	0.0293040293040293	2.11586130451762E-47	3.70889328068894E-43	G_PROTEIN_RECEP_F1_2 domain-containing protein
2	G17437	LG5_ScCEduL_4_HRSCAF_6	-0.547675779975193	0.106	0.356	0.297752808988764	2.19451893895034E-37	3.84677224808606E-33	Phospholipase
2	G3376	LG10_ScCEduL_115_HRSCAF_144	-0.547949260845659	0.333	0.502	0.663346613545817	2.46786585482125E-22	4.32592205691617E-18	Annexin
2	G27258	LG7_ScCEduL_132_HRSCAF_162	-0.548185989317635	0.083	0.351	0.236467236467236	1.22174563307027E-41	2.14159792020887E-37	P-type Cu(+) transporter
2	G23332	LG6_ScCEduL_30_HRSCAF_37	-0.549667335046142	0.837	0.708	1.18220338983051	1.41411837647096E-05	0.247880810211595	Exocyst complex component 2
2	G24696	LG7_ScCEduL_132_HRSCAF_162	-0.552167166627769	0.061	0.346	0.176300578034682	5.68322744487244E-47	9.9621293881169E-43	Tyrosine-protein kinase
2	G1081	LG10_ScCEduL_115_HRSCAF_144	-0.552889884315582	0.04	0.327	0.122324159021407	1.32448674216767E-48	2.32169281034571E-44	BAI1-associated protein 3
2	G34817	tig00007157_0-161585	-0.554864551968021	0.762	0.882	0.863945578231292	6.45576560728004E-49	1.13163115330012E-44	ADP-ribosylation factor 2
2	G26371	LG7_ScCEduL_132_HRSCAF_162	-0.55612183438177	0.384	0.602	0.637873754152824	3.13635879029956E-36	5.49772332351609E-32	Vesicle-trafficking protein SEC22b
2	G22524	LG6_ScCEduL_30_HRSCAF_37	-0.557276064480007	0.762	0.844	0.902843601895735	1.18835238498569E-28	2.08306289564141E-24	Cell division control protein 42 homolog
2	G34636	tig00002680_arrow_88879-169706	-0.560307587302942	0.3	0.448	0.669642857142857	3.7493379636156E-16	6.57221451642179E-12	RING-type domain-containing protein
2	G17226	LG5_ScCEduL_4_HRSCAF_6	-0.561784295509411	0.037	0.317	0.116719242902208	1.52851745672068E-47	2.67933824988568E-43	ARHGAP20
2	G30305	LG8_ScCEduL_142_HRSCAF_172	-0.564639702124633	0.011	0.285	0.0385964912280702	4.19883391345971E-49	7.36013596690353E-45	Aurora kinase
2	G29624	LG8_ScCEduL_142_HRSCAF_172	-0.569922298711212	0.29	0.547	0.530164533820841	5.19173632791027E-38	9.10059460919392E-34	PSI domain-containing protein
2	G27377	LG7_ScCEduL_132_HRSCAF_162	-0.571026354260099	0.699	0.828	0.844202898550725	1.62157904484661E-38	2.84246590771162E-34	Nucleoside diphosphate kinase
2	G13760	LG3_ScCEduL_218_HRSCAF_256	-0.57165693629912	0.127	0.399	0.318295739348371	3.14316873247543E-40	5.50966047115619E-36	SANT domain-containing protein
2	G5748	LG1_ScCEduL_133_HRSCAF_163	-0.57747158408378	0.088	0.302	0.291390728476821	1.72777955005242E-30	3.02862477328689E-26	Calmodulin
2	G24369	LG7_ScCEduL_132_HRSCAF_162	-0.578286435865335	0.114	0.395	0.288607594936709	2.39832901398487E-42	4.20403092861408E-38	RING-type E3 ubiquitin transferase
2	G2579	LG10_ScCEduL_115_HRSCAF_144	-0.581051646521185	0.192	0.489	0.392638036809816	1.74558137815432E-46	3.0598295977667E-42	Tyrosine-protein kinase
2	G9342	LG2_ScCEduL_207_HRSCAF_240	-0.585651158982477	0.29	0.469	0.618336886993603	9.52544591451279E-23	1.66971541435495E-18	Cysteine dioxygenase
2	G365	LG10_ScCEduL_115_HRSCAF_144	-0.586329822977035	0.023	0.353	0.0651558073654391	2.33776573118138E-60	4.09786955018784E-56	DBB domain-containing protein
2	G29463	LG8_ScCEduL_142_HRSCAF_172	-0.58930576338663	0.045	0.349	0.128939828080229	5.59473828448815E-52	9.80701673887928E-48	FYVE, RhoGEF and PH domain-containing protein 1
2	G10170	LG3_ScCEduL_218_HRSCAF_256	-0.592418035545367	0.011	0.289	0.0380622837370242	1.54295841673279E-49	2.7046518086909E-45	Hydrogen voltage-gated channel 1
2	G27894	LG7_ScCEduL_132_HRSCAF_162	-0.596600562650526	0.8	0.798	1.00250626566416	1.56864320716858E-09	2.7496746778458E-05	ncRNA
2	G22033	LG6_ScCEduL_30_HRSCAF_37	-0.604784851602854	0.521	0.718	0.725626740947075	2.31247551151706E-38	4.05353832413825E-34	Guanine nucleotide-binding protein G(O) subunit alpha
2	G6174	LG1_ScCEduL_133_HRSCAF_163	-0.605006378672907	0.584	0.613	0.952691680261011	4.40767715081911E-12	7.72621727767082E-08	LIM zinc-binding domain-containing protein
2	G17836	LG5_ScCEduL_4_HRSCAF_6	-0.608745050262166	0.376	0.651	0.577572964669739	2.14421153955297E-46	3.7585884076824E-42	Protein-tyrosine-phosphatase
2	G11574	LG3_ScCEduL_218_HRSCAF_256	-0.611708718683083	0.184	0.503	0.365805168986084	1.47700993187201E-50	2.58905070957845E-46	Peroxiredoxin-5
2	G4677	LG1_ScCEduL_133_HRSCAF_163	-0.61515333634421	0.178	0.425	0.418823529411765	3.87001568312186E-35	6.7837504909443E-31	Protein FAM21
2	G9066	LG2_ScCEduL_207_HRSCAF_240	-0.616132747205364	0.303	0.592	0.511824324324324	7.93438438712754E-46	1.39081823921959E-41	ANK_REP_REGION domain-containing protein
2	G25300	LG7_ScCEduL_132_HRSCAF_162	-0.617143387364726	0.469	0.498	0.941767068273092	0.00160404038433201	1	Glutamine synthetase
2	G32778	LG9_ScCEduL_100_HRSCAF_125	-0.617861530875172	0.014	0.329	0.0425531914893617	7.30783474508573E-58	1.28099035246608E-53	Integrin beta
2	G28601	LG8_ScCEduL_142_HRSCAF_172	-0.622824199873769	0.02	0.286	0.0699300699300699	3.33678253611385E-46	5.84904610755397E-42	Cytoplasmic dynein 2 heavy chain 1
2	G2578	LG10_ScCEduL_115_HRSCAF_144	-0.62331176268996	0.67	0.807	0.830235439900867	3.46279663360014E-27	6.06993621903768E-23	Syntenin-1
2	G15598	LG4_ScCEduL_107_HRSCAF_132	-0.625332929541406	0.421	0.658	0.639817629179331	7.49608646727071E-44	1.31398899684788E-39	Non-specific serine/threonine protein kinase
2	G9371	LG2_ScCEduL_207_HRSCAF_240	-0.627189325321321	0.51	0.662	0.770392749244713	2.08246263473215E-21	3.65034875242198E-17	BTB domain-containing protein
2	G30984	LG8_ScCEduL_142_HRSCAF_172	-0.631815620683458	0.104	0.379	0.274406332453826	2.78428667518162E-42	4.88057611292585E-38	Uncharacterized protein
2	G12763	LG3_ScCEduL_218_HRSCAF_256	-0.634603621013158	0.089	0.362	0.24585635359116	5.69805639976034E-43	9.98812306313989E-39	Aldedh domain-containing protein
2	G6805	LG1_ScCEduL_133_HRSCAF_163	-0.63581901291423	0.619	0.836	0.740430622009569	2.61057567526561E-59	4.57607810117309E-55	Putative atpase inhibitory factor 1
2	G32416	LG9_ScCEduL_100_HRSCAF_125	-0.636271170775095	0.009	0.318	0.0283018867924528	9.14259767306924E-57	1.60260594611231E-52	Fibroblast growth factor receptor 2
2	G4130	LG1_ScCEduL_133_HRSCAF_163	-0.636546279208343	0.143	0.453	0.315673289183223	3.70600916938595E-48	6.49626347301662E-44	Aldehyde dehydrogenase
2	G34697	tig00003591_arrow_7183-203409	-0.638731130104493	0.416	0.273	1.52380952380952	7.11571532164656E-05	1	AAA_28 domain-containing protein
2	G16325	LG4_ScCEduL_107_HRSCAF_132	-0.640041876843806	0.221	0.539	0.410018552875696	1.85566600991038E-52	3.25279694877191E-48	Integral membrane protein 2
2	G34961	tig00019071_arrow_0-625727	-0.6416191900854	0.487	0.711	0.684950773558369	1.20329942091497E-44	2.10926355492185E-40	SH3 domain-containing protein
2	G28472	LG8_ScCEduL_142_HRSCAF_172	-0.642303545247407	0.49	0.714	0.686274509803922	1.09353871540296E-45	1.91686401422984E-41	Tripartite motif-containing protein 2
2	G26313	LG7_ScCEduL_132_HRSCAF_162	-0.642520091625647	0.304	0.518	0.586872586872587	7.51027094434938E-31	1.316475393835E-26	Thioredoxin
2	G31680	LG9_ScCEduL_100_HRSCAF_125	-0.642550510948264	0.694	0.857	0.809801633605601	1.90753602421745E-49	3.34371989685076E-45	Arp2/3 complex 34 kDa subunit
2	G4334	LG1_ScCEduL_133_HRSCAF_163	-0.644910041061888	0.28	0.531	0.527306967984934	9.03219805558017E-41	1.58325399716265E-36	ncRNA
2	G30226	LG8_ScCEduL_142_HRSCAF_172	-0.646517989498239	0.061	0.33	0.184848484848485	1.33794113720569E-43	2.34527701940785E-39	Macrophage-expressed gene 1 protein
2	G9963	LG2_ScCEduL_207_HRSCAF_240	-0.649867048892737	0.046	0.375	0.122666666666667	3.24163031528632E-58	5.6822537796654E-54	Ig-like domain-containing protein
2	G27737	LG7_ScCEduL_132_HRSCAF_162	-0.655633597484126	0.432	0.659	0.655538694992413	7.65149410217203E-42	1.34123040116974E-37	UBA domain-containing protein
2	G1307	LG10_ScCEduL_115_HRSCAF_144	-0.661414561159029	0.051	0.386	0.132124352331606	1.26215368643411E-59	2.21242919695035E-55	Tenascin-X
2	G14092	LG4_ScCEduL_107_HRSCAF_132	-0.663993989416543	0.169	0.462	0.365800865800866	2.83720502455489E-44	4.97333668754226E-40	CABIT domain-containing protein
2	G6011	LG1_ScCEduL_133_HRSCAF_163	-0.667313189073831	0.198	0.459	0.431372549019608	4.47800507091129E-38	7.84949508880039E-34	Zinc finger CCCH-type antiviral protein 1
2	G18442	LG5_ScCEduL_4_HRSCAF_6	-0.66750100661255	0.017	0.36	0.0472222222222222	2.27639354139641E-64	3.99029023871377E-60	Malic enzyme
2	G5664	LG1_ScCEduL_133_HRSCAF_163	-0.674342391524358	0.482	0.542	0.88929889298893	6.04358324040556E-15	1.05937970621069E-10	Collagenase-like protease
2	G20208	LG6_ScCEduL_30_HRSCAF_37	-0.685500247750535	0.014	0.333	0.042042042042042	6.98909952213682E-59	1.22511925523536E-54	Purple acid phosphatase
2	G8758	LG2_ScCEduL_207_HRSCAF_240	-0.685502948984024	0.121	0.321	0.376947040498442	3.8496554902528E-27	6.74806110886413E-23	G_PROTEIN_RECEP_F1_2 domain-containing protein
2	G1154	LG10_ScCEduL_115_HRSCAF_144	-0.685804694383574	0.178	0.349	0.510028653295129	5.40489689517283E-19	9.47424376754846E-15	ncRNA
2	G287	LG10_ScCEduL_115_HRSCAF_144	-0.693572352914692	0.229	0.551	0.415607985480944	1.2262388365161E-54	2.14947405652907E-50	Ependymin-related protein 1
2	G23530	LG6_ScCEduL_30_HRSCAF_37	-0.694178870043461	0.805	0.928	0.867456896551724	8.61765912624385E-71	1.51058946823928E-66	Actin-related protein 2/3 complex subunit 3
2	G22554	LG6_ScCEduL_30_HRSCAF_37	-0.695599054400076	0.158	0.322	0.490683229813665	2.60353193993133E-18	4.56373113750562E-14	Histone H4
2	G25582	LG7_ScCEduL_132_HRSCAF_162	-0.695622330688533	0.092	0.436	0.211009174311927	5.85942013336163E-59	1.02709775517696E-54	Protein zwilch homolog
2	G22555	LG6_ScCEduL_30_HRSCAF_37	-0.699626030813193	0.301	0.478	0.629707112970711	1.81695337250156E-19	3.18493756665798E-15	Histone H2B
2	G9046	LG2_ScCEduL_207_HRSCAF_240	-0.699783473655457	0.014	0.251	0.0557768924302789	1.23160915162742E-40	2.15888768188771E-36	Laccase-24
2	G26705	LG7_ScCEduL_132_HRSCAF_162	-0.712226252239689	0.091	0.353	0.257790368271955	3.47913871006407E-41	6.09858224487131E-37	Uncharacterized protein
2	G2017	LG10_ScCEduL_115_HRSCAF_144	-0.716544486976047	0.011	0.368	0.0298913043478261	1.61512246648408E-68	2.83114817149994E-64	Epimerase domain-containing protein
2	G1765	LG10_ScCEduL_115_HRSCAF_144	-0.726570222391335	0.948	0.96	0.9875	1.61831236143649E-51	2.83673973836203E-47	Actin-related protein 2/3 complex subunit
2	G3839	LG1_ScCEduL_133_HRSCAF_163	-0.730899265425001	0.891	0.692	1.28757225433526	0.000418548973342069	1	General secretion pathway protein
2	G32842	LG9_ScCEduL_100_HRSCAF_125	-0.731530919491669	0.005	0.364	0.0137362637362637	1.0009874592051E-69	1.75463091724062E-65	Integrin beta
2	G4563	LG1_ScCEduL_133_HRSCAF_163	-0.73402501982595	0.038	0.367	0.103542234332425	2.14773537289519E-59	3.76476533514798E-55	RDH12
2	G16597	LG4_ScCEduL_107_HRSCAF_132	-0.736670178933034	0.086	0.374	0.229946524064171	1.53931471508088E-47	2.69826476406528E-43	Heat shock 70 kDa protein 12A
2	G17795	LG5_ScCEduL_4_HRSCAF_6	-0.743313296591391	0.051	0.376	0.13563829787234	7.43400354042777E-58	1.30310648060158E-53	FAD-binding FR-type domain-containing protein
2	G26471	LG7_ScCEduL_132_HRSCAF_162	-0.74693613602807	0.607	0.799	0.759699624530663	8.27750866292821E-53	1.45096449352469E-48	40 kDa peptidyl-prolyl cis-trans isomerase
2	G17215	LG5_ScCEduL_4_HRSCAF_6	-0.747594221247304	0.312	0.577	0.540727902946274	1.11564879910061E-46	1.95562077994345E-42	Dynein heavy chain 10, axonemal
2	G28275	LG8_ScCEduL_142_HRSCAF_172	-0.749010454531688	0.009	0.32	0.028125	2.89656764780009E-57	5.07739342982878E-53	G_PROTEIN_RECEP_F1_2 domain-containing protein
2	G20929	LG6_ScCEduL_30_HRSCAF_37	-0.763811451400769	0.008	0.322	0.0248447204968944	3.06627826396324E-58	5.37487916890117E-54	F-box only protein 30
2	G22364	LG6_ScCEduL_30_HRSCAF_37	-0.775804711594251	0.19	0.293	0.648464163822526	5.48960807616804E-11	9.62273399671495E-07	G_PROTEIN_RECEP_F1_2 domain-containing protein
2	G24607	LG7_ScCEduL_132_HRSCAF_162	-0.776379280319909	0.154	0.493	0.31237322515213	2.34300429109445E-55	4.10705222185946E-51	Multiple epidermal growth factor-like domains 10
2	G16200	LG4_ScCEduL_107_HRSCAF_132	-0.776721877681243	0.184	0.449	0.409799554565702	2.04523189403519E-40	3.58508698705429E-36	Arrestin_C domain-containing protein
2	G3378	LG10_ScCEduL_115_HRSCAF_144	-0.77680442053434	0.267	0.534	0.5	7.52187227990813E-47	1.3185089919451E-42	Annexin
2	G23374	LG6_ScCEduL_30_HRSCAF_37	-0.783544510419928	0.026	0.446	0.0582959641255605	7.21774643365647E-84	1.26519877235564E-79	F-BAR domain-containing protein
2	G12738	LG3_ScCEduL_218_HRSCAF_256	-0.785607558979429	0.24	0.602	0.398671096345515	6.47622668761992E-68	1.13521777607289E-63	Kinase
2	G26133	LG7_ScCEduL_132_HRSCAF_162	-0.78657359369977	0.097	0.451	0.215077605321508	6.24281070688954E-63	1.09430228881067E-58	Tetraspanin
2	G9739	LG2_ScCEduL_207_HRSCAF_240	-0.787564488203606	0.548	0.63	0.86984126984127	2.29493195701345E-25	4.02278622744888E-21	protein starmaker-like isoform X1
2	G12312	LG3_ScCEduL_218_HRSCAF_256	-0.79702773978355	0.167	0.508	0.328740157480315	1.96859722770031E-59	3.45075408043587E-55	RNA-binding protein Nova-1
2	G7925	LG2_ScCEduL_207_HRSCAF_240	-0.80419727723359	0.889	0.958	0.927974947807933	6.43622752615334E-54	1.12820632305942E-49	Ornithine decarboxylase antizyme
2	G1851	LG10_ScCEduL_115_HRSCAF_144	-0.804556539641349	0.776	0.864	0.898148148148148	8.89473931254544E-37	1.55915885409609E-32	Protein kinase domain-containing protein
2	G31088	LG8_ScCEduL_142_HRSCAF_172	-0.809308394766819	0.61	0.651	0.937019969278034	1.34412255863218E-13	2.35611243302635E-09	ANK_REP_REGION domain-containing protein
2	G5925	LG1_ScCEduL_133_HRSCAF_163	-0.810489078351071	0.055	0.289	0.190311418685121	1.79098105481419E-36	3.13941069098379E-32	Guanine nucleotide-binding protein G(S) subunit alpha
2	G20982	LG6_ScCEduL_30_HRSCAF_37	-0.811105137555783	0.19	0.5	0.38	2.39149716820715E-53	4.19205538615032E-49	Glucose-6-phosphate isomerase
2	G315	LG10_ScCEduL_115_HRSCAF_144	-0.826482866338663	0.04	0.266	0.150375939849624	3.95400763476273E-36	6.93097998297559E-32	G_PROTEIN_RECEP_F1_2 domain-containing protein
2	G4920	LG1_ScCEduL_133_HRSCAF_163	-0.828878993409606	0.339	0.471	0.719745222929936	3.68354852541887E-18	6.45689221020674E-14	Zinc transporter 8
2	G10751	LG3_ScCEduL_218_HRSCAF_256	-0.829857387556192	0.221	0.556	0.397482014388489	3.49695407400839E-61	6.1298107963293E-57	Sema domain-containing protein
2	G22340	LG6_ScCEduL_30_HRSCAF_37	-0.836403741122616	0.061	0.328	0.185975609756098	1.74975080713819E-43	3.06713818983253E-39	Copine-3
2	G25530	LG7_ScCEduL_132_HRSCAF_162	-0.847641566717559	0.084	0.482	0.174273858921162	4.50206409923708E-75	7.89166815955267E-71	MAM and LDL receptor class A domain containing 1
2	G13227	LG3_ScCEduL_218_HRSCAF_256	-0.848445520508711	0.998	0.991	1.00706357214934	1.54303192348927E-41	2.70478065868435E-37	ADF-H domain-containing protein
2	G19959	LG5_ScCEduL_4_HRSCAF_6	-0.853537493042125	0.845	0.946	0.89323467230444	5.47829354757732E-61	9.60290075954828E-57	SHSP domain-containing protein
2	G23495	LG6_ScCEduL_30_HRSCAF_37	-0.85468296283726	0.088	0.392	0.224489795918367	1.43096395052483E-50	2.50833670887498E-46	ZnMc domain-containing protein
2	G27345	LG7_ScCEduL_132_HRSCAF_162	-0.863636560276675	0.018	0.28	0.0642857142857143	2.10594737460456E-45	3.69151515294434E-41	G_PROTEIN_RECEP_F1_2 domain-containing protein
2	G35226	tig00019877_arrow_0-245988	-0.868618429172676	0.152	0.457	0.332603938730853	1.49944553726665E-49	2.62837808227471E-45	ML domain-containing protein
2	G31118	LG8_ScCEduL_142_HRSCAF_172	-0.88076506299797	0.008	0.337	0.0237388724035608	4.5419086566044E-62	7.96151168416185E-58	arrestin domain-containing protein 3-like
2	G22523	LG6_ScCEduL_30_HRSCAF_37	-0.882122854777858	0.641	0.878	0.730068337129841	1.63386188581102E-85	2.86399649963814E-81	EF-hand domain-containing protein D2
2	G24914	LG7_ScCEduL_132_HRSCAF_162	-0.886762679963713	0.038	0.484	0.0785123966942149	6.00869404793695E-90	1.05326397966287E-85	Ig-like domain-containing protein
2	G4495	LG1_ScCEduL_133_HRSCAF_163	-0.888369872010855	0.088	0.466	0.188841201716738	4.55440199279719E-69	7.9834112531742E-65	G_PROTEIN_RECEP_F1_2 domain-containing protein
2	G6285	LG1_ScCEduL_133_HRSCAF_163	-0.890187070465102	0.041	0.467	0.0877944325481799	1.84209771783797E-84	3.22901308959819E-80	DNA-(apurinic or apyrimidinic site) endonuclease
2	G25974	LG7_ScCEduL_132_HRSCAF_162	-0.894434949558133	0.624	0.814	0.766584766584767	1.09585148710841E-74	1.92091807175234E-70	FNBP1
2	G21456	LG6_ScCEduL_30_HRSCAF_37	-0.894548841449381	0.094	0.469	0.200426439232409	2.80821296615776E-69	4.92251650837794E-65	G-patch domain-containing protein
2	G15078	LG4_ScCEduL_107_HRSCAF_132	-0.895099985633682	0.516	0.712	0.724719101123596	1.62900166883658E-43	2.85547702530364E-39	Phosphotransferase
2	G22724	LG6_ScCEduL_30_HRSCAF_37	-0.909379088221381	0.015	0.344	0.0436046511627907	4.71749421224855E-61	8.26929560465048E-57	G_PROTEIN_RECEP_F1_2 domain-containing protein
2	G4646	LG1_ScCEduL_133_HRSCAF_163	-0.911191333911836	0.112	0.469	0.238805970149254	4.32404876660152E-64	7.5796250829758E-60	C6 finger domain transcription factor nscR
2	G19731	LG5_ScCEduL_4_HRSCAF_6	-0.914073021577452	0.061	0.316	0.193037974683544	5.21806245275596E-41	9.14674167343593E-37	Methyltransf_FA domain-containing protein
2	G5872	LG1_ScCEduL_133_HRSCAF_163	-0.914158178069093	0.015	0.423	0.0354609929078014	1.98279784375503E-81	3.47564634031819E-77	Cytochrome P450 2B5
2	G29248	LG8_ScCEduL_142_HRSCAF_172	-0.920084486477173	0.092	0.442	0.20814479638009	9.38348427290706E-62	1.64483095819788E-57	Transmembrane protein 45B
2	G22804	LG6_ScCEduL_30_HRSCAF_37	-0.926154560651857	0.011	0.316	0.0348101265822785	1.75042114625639E-55	3.06831322727283E-51	Cytochrome b5 heme-binding domain-containing protein
2	G34952	tig00019055_arrow_0-261312	-0.940295918763141	0.035	0.502	0.0697211155378486	1.12819044271086E-97	1.97760502702786E-93	Uncharacterized protein
2	G22657	LG6_ScCEduL_30_HRSCAF_37	-0.941578337862663	0.364	0.763	0.477064220183486	1.15537520130605E-96	2.02525719036938E-92	Coronin
2	G1708	LG10_ScCEduL_115_HRSCAF_144	-0.941770378930162	0.164	0.263	0.623574144486692	1.19656136263502E-11	2.09745241256293E-07	SoxE
2	G12109	LG3_ScCEduL_218_HRSCAF_256	-0.942095768596355	0.39	0.664	0.587349397590361	1.164085618307E-55	2.04052568033034E-51	Tripartite motif-containing protein 45
2	G20286	LG6_ScCEduL_30_HRSCAF_37	-0.947778816199528	0.177	0.472	0.375	4.11663359793009E-50	7.21604703381165E-46	PH domain-containing protein
2	G15881	LG4_ScCEduL_107_HRSCAF_132	-0.951052352200181	0.276	0.343	0.80466472303207	5.9575602738225E-06	0.104430074039835	Metalloendopeptidase
2	G1743	LG10_ScCEduL_115_HRSCAF_144	-0.955867588244573	0.375	0.67	0.559701492537313	3.49840804147045E-66	6.13235945589355E-62	Protein kinase C
2	G2800	LG10_ScCEduL_115_HRSCAF_144	-0.965303775644592	0.02	0.427	0.0468384074941452	1.38443862222219E-80	2.42678246089329E-76	Tyrosine-protein kinase
2	G32490	LG9_ScCEduL_100_HRSCAF_125	-0.968806757613108	0.868	0.804	1.07960199004975	3.94988845168074E-10	6.92375946695117E-06	G_PROTEIN_RECEP_F1_2 domain-containing protein
2	G1375	LG10_ScCEduL_115_HRSCAF_144	-0.974377987557077	0.214	0.577	0.370883882149047	3.48655490370018E-70	6.11158209069605E-66	AMP-binding domain-containing protein
2	G17552	LG5_ScCEduL_4_HRSCAF_6	-0.975835943295988	0.719	0.821	0.875761266747868	5.71398568226079E-46	1.00160455024349E-41	Cyclin-dependent kinase inhibitor 1B
2	G14940	LG4_ScCEduL_107_HRSCAF_132	-0.998602651054894	0.246	0.655	0.375572519083969	9.60225673058841E-86	1.68317958230484E-81	Dual oxidase maturation factor 1
2	G5794	LG1_ScCEduL_133_HRSCAF_163	-1.00301094480673	0.98	0.992	0.987903225806452	1.05659799354302E-94	1.85211062288155E-90	Peptidyl-prolyl cis-trans isomerase
2	G1281	LG10_ScCEduL_115_HRSCAF_144	-1.0161198734433	0.386	0.673	0.573551263001486	2.27812459984179E-65	3.99332461106268E-61	Elp3 domain-containing protein
2	G26324	LG7_ScCEduL_132_HRSCAF_162	-1.030579846652	0.829	0.959	0.86444212721585	3.1116612748688E-90	5.45443104871752E-86	Tetraspanin
2	G12639	LG3_ScCEduL_218_HRSCAF_256	-1.03822114345181	0.456	0.706	0.645892351274788	2.6518832373232E-64	4.64848612670384E-60	Alpha-1,4 glucan phosphorylase
2	G6787	LG1_ScCEduL_133_HRSCAF_163	-1.03844349313033	0.023	0.432	0.0532407407407407	2.52258302437607E-81	4.42183578342881E-77	Estradiol 17-beta-dehydrogenase 11
2	G6354	LG1_ScCEduL_133_HRSCAF_163	-1.04662692367568	0.192	0.666	0.288288288288288	1.0825638014974E-106	1.89762608764479E-102	ETS domain-containing protein
2	G17273	LG5_ScCEduL_4_HRSCAF_6	-1.05217170328846	0.263	0.683	0.38506588579795	1.28596885795502E-95	2.25417481110935E-91	Transaldolase
2	G25564	LG7_ScCEduL_132_HRSCAF_162	-1.06968322855008	0.264	0.478	0.552301255230126	3.11822476843801E-31	5.46593619659499E-27	MIEAP domain-containing protein
2	G10994	LG3_ScCEduL_218_HRSCAF_256	-1.07174817422683	0.679	0.875	0.776	5.1902436197313E-72	9.097978041027E-68	HATPase_c domain-containing protein
2	G27492	LG7_ScCEduL_132_HRSCAF_162	-1.0742558834602	0.218	0.607	0.359143327841845	2.05531620691982E-76	3.60276377910975E-72	Cell number regulator 10
2	G4111	LG1_ScCEduL_133_HRSCAF_163	-1.07769250976578	0.195	0.589	0.33106960950764	1.1174889472284E-82	1.95884637559666E-78	5-methyltetrahydrofolate--homocysteine methyltransferase
2	G14994	LG4_ScCEduL_107_HRSCAF_132	-1.11360522596555	0.307	0.716	0.42877094972067	8.82944932633419E-102	1.54771417241312E-97	Dual oxidase maturation factor 1
2	G11958	LG3_ScCEduL_218_HRSCAF_256	-1.11872545471134	0.264	0.526	0.501901140684411	2.92693762644259E-45	5.13062896539121E-41	Fructose-bisphosphatase
2	G3850	LG1_ScCEduL_133_HRSCAF_163	-1.11928097064755	0.028	0.413	0.0677966101694915	1.74494385965729E-74	3.05871209159327E-70	tumor suppressor candidate 5 homolog
2	G8994	LG2_ScCEduL_207_HRSCAF_240	-1.13293772451283	0.011	0.349	0.0315186246418338	1.31957346810558E-63	2.31308033224228E-59	Laccase-24
2	G35077	tig00019279_arrow_370867-558597	-1.13564059983967	0.525	0.713	0.73632538569425	8.81147117194407E-59	1.54456278173008E-54	C-type lectin domain-containing protein
2	G23136	LG6_ScCEduL_30_HRSCAF_37	-1.14254797478444	0.011	0.301	0.0365448504983389	1.43590376762404E-52	2.51699571426819E-48	EGF-like domain-containing protein
2	G14745	LG4_ScCEduL_107_HRSCAF_132	-1.15391552460007	0.026	0.292	0.089041095890411	1.4262141899733E-45	2.50001085360421E-41	Ninjurin-1
2	G10329	LG3_ScCEduL_218_HRSCAF_256	-1.16674592257677	0.008	0.401	0.0199501246882793	9.35047495700174E-78	1.63904475521284E-73	G_PROTEIN_RECEP_F1_2 domain-containing protein
2	G12832	LG3_ScCEduL_218_HRSCAF_256	-1.16835386755803	0.464	0.676	0.686390532544379	3.12432402534082E-60	5.47662758401992E-56	ncRNA
2	G18370	LG5_ScCEduL_4_HRSCAF_6	-1.17679786260558	0.069	0.427	0.161592505854801	2.71998594463919E-67	4.76786336235803E-63	Ig-like domain-containing protein
2	G24596	LG7_ScCEduL_132_HRSCAF_162	-1.19178944064868	0.243	0.369	0.658536585365854	4.55263622704024E-13	7.98031604237884E-09	High mobility group protein DSP1
2	G32289	LG9_ScCEduL_100_HRSCAF_125	-1.19267915494765	0.008	0.342	0.0233918128654971	2.95495656286414E-63	5.17974335904455E-59	PNPLA domain-containing protein
2	G32293	LG9_ScCEduL_100_HRSCAF_125	-1.19616515753486	0.578	0.708	0.81638418079096	8.03668776983127E-45	1.40875099917372E-40	Allene oxide synthase-lipoxygenase protein
2	G11415	LG3_ScCEduL_218_HRSCAF_256	-1.20135359635775	0.152	0.682	0.222873900293255	1.76725510260747E-119	3.09782146936064E-115	Usp domain-containing protein
2	G30506	LG8_ScCEduL_142_HRSCAF_172	-1.21745570690835	0.025	0.528	0.0473484848484848	8.73726113979762E-110	1.53155450519512E-105	Neurocalcin-like protein
2	G16225	LG4_ScCEduL_107_HRSCAF_132	-1.25663878775088	0.108	0.536	0.201492537313433	3.65548055561132E-87	6.40769186593108E-83	Peptide-methionine (R)-S-oxide reductase
2	G4688	LG1_ScCEduL_133_HRSCAF_163	-1.25889038559133	0.015	0.534	0.0280898876404494	3.12529695524963E-114	5.47833303285708E-110	Protein G7c
2	G28276	LG8_ScCEduL_142_HRSCAF_172	-1.28412236215523	0.015	0.446	0.0336322869955157	2.58502647531294E-87	4.53129290857605E-83	G_PROTEIN_RECEP_F1_2 domain-containing protein
2	G31279	LG8_ScCEduL_142_HRSCAF_172	-1.28956028665849	0.041	0.547	0.0749542961608775	9.52363340339725E-111	1.6693976992815E-106	Neurogenic locus notch-like protein 1
2	G31268	LG8_ScCEduL_142_HRSCAF_172	-1.30636157076499	0.235	0.654	0.359327217125382	4.41458858827321E-95	7.73833233638411E-91	Glucose-6-phosphate 1-dehydrogenase
2	G13057	LG3_ScCEduL_218_HRSCAF_256	-1.3117346897093	0.104	0.551	0.188747731397459	1.34587893327998E-92	2.35919118214648E-88	Calmodulin
2	G26613	LG7_ScCEduL_132_HRSCAF_162	-1.32571093205267	0.774	0.94	0.823404255319149	5.09388549940262E-141	8.92907189190284E-137	Midasin
2	G27559	LG7_ScCEduL_132_HRSCAF_162	-1.35014158363193	0.109	0.513	0.212475633528265	4.57013473193968E-80	8.01098917161706E-76	Phospholipid scramblase
2	G24959	LG7_ScCEduL_132_HRSCAF_162	-1.3551782144443	0.447	0.729	0.613168724279835	4.75835517663882E-84	8.34092078913019E-80	G_PROTEIN_RECEP_F1_2 domain-containing protein
2	G25325	LG7_ScCEduL_132_HRSCAF_162	-1.37138702253715	0.212	0.509	0.416502946954813	9.28271485086191E-56	1.62716708620758E-51	Caspase-7
2	G9664	LG2_ScCEduL_207_HRSCAF_240	-1.37743233271375	0.393	0.642	0.61214953271028	1.14507883234925E-49	2.00720868522501E-45	ABC-type sugar transport system, periplasmic component
2	G18752	LG5_ScCEduL_4_HRSCAF_6	-1.38463727828082	0.014	0.252	0.0555555555555556	7.3390262565342E-41	1.28645791250788E-36	Hypothetical protein
2	G22117	LG6_ScCEduL_30_HRSCAF_37	-1.41308860305401	0.101	0.652	0.154907975460123	2.90746668241399E-126	5.09649834760349E-122	6-phosphogluconate dehydrogenase, decarboxylating
2	G33225	ScCEduL_16_HRSCAF_19	-1.42823041565232	0.355	0.576	0.616319444444444	2.90456745141486E-41	5.09141628558511E-37	RNA polymerase-associated protein RapA
2	G19888	LG5_ScCEduL_4_HRSCAF_6	-1.43392263388503	0.015	0.29	0.0517241379310345	6.93686696441287E-49	1.21596341019193E-44	ATPgrasp_ST domain-containing protein
2	G20634	LG6_ScCEduL_30_HRSCAF_37	-1.44554733545087	0.378	0.764	0.494764397905759	2.41748959295104E-108	4.23761750748387E-104	Cytochrome b(558) alpha chain
2	G23015	LG6_ScCEduL_30_HRSCAF_37	-1.45505173694852	0.088	0.364	0.241758241758242	6.97789554691269E-43	1.22315531041832E-38	Metalloendopeptidase
2	G16847	LG5_ScCEduL_4_HRSCAF_6	-1.46606839189293	0.561	0.75	0.748	1.16071552142576E-74	2.03461823750722E-70	Allograft inflammatory factor 1
2	G7003	LG1_ScCEduL_133_HRSCAF_163	-1.48601694638332	0.025	0.272	0.0919117647058823	1.85415348515788E-42	3.25014564413324E-38	ETS-related transcription factor Elf-4
2	G16883	LG5_ScCEduL_4_HRSCAF_6	-1.50932358156727	0.026	0.302	0.0860927152317881	1.47057104924497E-48	2.57776399222151E-44	Allograft inflammatory factor
2	G20386	LG6_ScCEduL_30_HRSCAF_37	-1.53740000023254	0.161	0.682	0.236070381231672	1.96202915988942E-126	3.43924091437017E-122	IRS-type PTB domain-containing protein
2	G5204	LG1_ScCEduL_133_HRSCAF_163	-1.54423170493129	0.032	0.611	0.0523731587561375	8.60438267388799E-136	1.50826223890583E-131	ETS-related transcription factor Elf-3
2	G29172	LG8_ScCEduL_142_HRSCAF_172	-1.55097085953677	0.498	0.552	0.902173913043478	2.76448910688534E-08	0.000484587295545932	G_PROTEIN_RECEP_F1_2 domain-containing protein
2	G6498	LG1_ScCEduL_133_HRSCAF_163	-1.58324194816134	0.472	0.878	0.537585421412301	2.15130287946506E-164	3.7710188174143E-160	Plastin-3
2	G32340	LG9_ScCEduL_100_HRSCAF_125	-1.60487646466644	0.015	0.336	0.0446428571428571	2.44944254404104E-59	4.29362783544954E-55	Ig-like domain-containing protein
2	G414	LG10_ScCEduL_115_HRSCAF_144	-1.63040077093389	0.335	0.734	0.456403269754768	1.62981703782176E-105	2.85690628559777E-101	Thioredoxin domain-containing protein
2	G2054	LG10_ScCEduL_115_HRSCAF_144	-1.64893485383904	0.025	0.253	0.0988142292490119	1.70653059262475E-38	2.99137747581192E-34	Tripartite motif-containing protein 2
2	G12549	LG3_ScCEduL_218_HRSCAF_256	-1.67387428324536	0.015	0.47	0.0319148936170213	1.42888550476152E-94	2.50469340129646E-90	Glutaredoxin domain-containing protein
2	G11863	LG3_ScCEduL_218_HRSCAF_256	-1.6862088349023	0.16	0.819	0.195360195360195	2.7573699299002E-193	4.83339375012206E-189	Cell division control protein 42 homolog
2	G11418	LG3_ScCEduL_218_HRSCAF_256	-1.7116229578808	0.029	0.714	0.0406162464985994	6.58103666979627E-176	1.15358991784859E-171	Cartilage matrix protein
2	G22387	LG6_ScCEduL_30_HRSCAF_37	-1.71511185060686	0.009	0.284	0.0316901408450704	1.1971235580604E-49	2.09843788492408E-45	TGc domain-containing protein
2	G32111	LG9_ScCEduL_100_HRSCAF_125	-1.75773677444145	0.037	0.64	0.0578125	1.41092487135894E-145	2.47321020700509E-141	VWFC domain-containing protein
2	G32147	LG9_ScCEduL_100_HRSCAF_125	-1.77012117450609	0.029	0.463	0.0626349892008639	1.39442739543196E-88	2.44429178145268E-84	Angiopoietin-1 receptor
2	G31264	LG8_ScCEduL_142_HRSCAF_172	-1.78951889225225	0.777	0.865	0.898265895953757	6.06117513065514E-100	1.06246338865254E-95	GSN
2	G35372	tig00020797_arrow_0-153818	-1.81699181153411	0.547	0.65	0.841538461538462	7.41240195031798E-39	1.29931993787124E-34	60S ribosomal protein L26
2	G34694	tig00003591_arrow_7183-203409	-1.84131534394827	0.068	0.685	0.0992700729927007	2.62975008314952E-155	4.60968892075279E-151	Protein rogdi
2	G34908	tig00018996_arrow_935390-1153561	-1.84408125784294	0.197	0.651	0.302611367127496	5.59425111180673E-104	9.80616277388601E-100	NAD(P)H oxidase (H(2)O(2)-forming)
2	G30122	LG8_ScCEduL_142_HRSCAF_172	-1.95757391019498	0.114	0.709	0.160789844851904	1.18853510866281E-150	2.08338319197504E-146	TRANSKETOLASE_1 domain-containing protein
2	G572	LG10_ScCEduL_115_HRSCAF_144	-2.00445613113198	0.028	0.328	0.0853658536585366	8.25357493422687E-54	1.44676915022063E-49	Prostanoid TP receptor
2	G28864	LG8_ScCEduL_142_HRSCAF_172	-2.01940238111157	0.049	0.651	0.0752688172043011	4.69358297823171E-145	8.22738160254237E-141	Severin
2	G3334	LG10_ScCEduL_115_HRSCAF_144	-2.02593333308182	0.392	0.532	0.736842105263158	1.37066498861136E-34	2.40263865853685E-30	ncRNA
2	G8841	LG2_ScCEduL_207_HRSCAF_240	-2.03711400840851	0.026	0.393	0.0661577608142494	1.26275975396545E-70	2.21349157272603E-66	C-type lectin domain-containing protein
2	G21444	LG6_ScCEduL_30_HRSCAF_37	-2.08191644222576	0.131	0.542	0.24169741697417	1.85496818804059E-82	3.25157373681634E-78	Uncharacterized protein
2	G27614	LG7_ScCEduL_132_HRSCAF_162	-2.10284874234015	0.126	0.319	0.394984326018809	1.69047635392259E-28	2.96323600079091E-24	G_PROTEIN_RECEP_F1_2 domain-containing protein
2	G32297	LG9_ScCEduL_100_HRSCAF_125	-2.11202446722304	0.108	0.542	0.199261992619926	7.01581232959972E-90	1.22980174325553E-85	PNPLA domain-containing protein
2	G35473	tig00130980_arrow_153249-260796	-2.18923593004138	0.026	0.257	0.101167315175097	8.2558739194805E-39	1.44717213934574E-34	Uncharacterized protein
2	G687	LG10_ScCEduL_115_HRSCAF_144	-2.3956472915306	0.422	0.822	0.51338199513382	3.32812201802591E-124	5.83386508539761E-120	ncRNA
2	G32146	LG9_ScCEduL_100_HRSCAF_125	-2.77460872979722	0.034	0.404	0.0841584158415842	3.72326366785287E-71	6.52650888337929E-67	Angiopoietin-1 receptor
2	G14414	LG4_ScCEduL_107_HRSCAF_132	-2.84794246320827	0.052	0.667	0.0779610194902549	1.40316357734813E-152	2.45960543473353E-148	DUF4773 domain-containing protein
2	G30622	LG8_ScCEduL_142_HRSCAF_172	-3.00884759966981	0.089	0.428	0.207943925233645	7.22130577859987E-62	1.26582268993077E-57	BHLH domain-containing protein
2	G32145	LG9_ScCEduL_100_HRSCAF_125	-3.12608445807051	0.057	0.414	0.13768115942029	2.28855606146784E-68	4.01160992014698E-64	Angiopoietin-1 receptor
2	G29121	LG8_ScCEduL_142_HRSCAF_172	-3.1570890580826	0.126	0.415	0.303614457831325	1.15389549025568E-52	2.02266340486918E-48	L-galactono-gamma-lactone oxidase
2	G30939	LG8_ScCEduL_142_HRSCAF_172	-3.2970963742769	0.854	0.892	0.957399103139013	6.33630873089457E-80	1.11069155743851E-75	Peptide ABC transporter permease
2	G21093	LG6_ScCEduL_30_HRSCAF_37	-3.47941939879412	0.045	0.26	0.173076923076923	1.02943576663233E-34	1.80449795532982E-30	IolG
2	G12733	LG3_ScCEduL_218_HRSCAF_256	-3.82000193396945	0.118	0.327	0.36085626911315	1.00704756080702E-31	1.76525366933863E-27	Galectin
2	G21091	LG6_ScCEduL_30_HRSCAF_37	-4.12717777577097	0.094	0.339	0.277286135693215	1.13461098826528E-39	1.98885960133021E-35	X-box binding protein-like protein
3	G21091	LG6_ScCEduL_30_HRSCAF_37	5.50589416056337	0.992	0.129	7.68992248062015	0	0	X-box binding protein-like protein
3	G12733	LG3_ScCEduL_218_HRSCAF_256	5.42345855336559	1	0.123	8.13008130081301	0	0	Galectin
3	G21093	LG6_ScCEduL_30_HRSCAF_37	5.17121640549558	0.944	0.052	18.1538461538462	0	0	IolG
3	G31109	LG8_ScCEduL_142_HRSCAF_172	4.36219035664393	0.774	0.025	30.96	0	0	Cystatin domain-containing protein
3	G30939	LG8_ScCEduL_142_HRSCAF_172	4.24523651456856	1	0.858	1.16550116550117	2.04477343387972E-266	3.58428335224776E-262	Peptide ABC transporter permease
3	G30622	LG8_ScCEduL_142_HRSCAF_172	3.9530970862736	0.996	0.209	4.76555023923445	0	0	BHLH domain-containing protein
3	G35473	tig00130980_arrow_153249-260796	3.86485662839804	0.956	0.041	23.3170731707317	0	0	Uncharacterized protein
3	G27614	LG7_ScCEduL_132_HRSCAF_162	3.77888577283789	0.962	0.126	7.63492063492063	0	0	G_PROTEIN_RECEP_F1_2 domain-containing protein
3	G31119	LG8_ScCEduL_142_HRSCAF_172	3.76870507138157	0.988	0.415	2.38072289156627	2.58768305078886E-282	4.53594961972779E-278	Arrestin_C domain-containing protein
3	G990	LG10_ScCEduL_115_HRSCAF_144	3.60405878952732	0.928	0.029	32	0	0	LITAF domain-containing protein
3	G19711	LG5_ScCEduL_4_HRSCAF_6	3.42157240228088	0.96	0.211	4.54976303317536	0	0	Aminoacylase
3	G572	LG10_ScCEduL_115_HRSCAF_144	3.26543217993147	0.958	0.108	8.87037037037037	0	0	Prostanoid TP receptor
3	G2054	LG10_ScCEduL_115_HRSCAF_144	3.24974762726731	0.938	0.041	22.8780487804878	0	0	Tripartite motif-containing protein 2
3	G22387	LG6_ScCEduL_30_HRSCAF_37	3.16122178840448	0.972	0.058	16.7586206896552	0	0	TGc domain-containing protein
3	G5596	LG1_ScCEduL_133_HRSCAF_163	2.8206167026519	0.806	0.014	57.5714285714286	0	0	Peripheral myelin protein 22
3	G32340	LG9_ScCEduL_100_HRSCAF_125	2.7734215580502	0.972	0.108	9	0	0	Ig-like domain-containing protein
3	G4790	LG1_ScCEduL_133_HRSCAF_163	2.7016209555332	0.968	0.023	42.0869565217391	0	0	Copper transporter
3	G19888	LG5_ScCEduL_4_HRSCAF_6	2.68721562421451	0.882	0.085	10.3764705882353	0	0	ATPgrasp_ST domain-containing protein
3	G3839	LG1_ScCEduL_133_HRSCAF_163	2.61386518837838	0.99	0.684	1.44736842105263	3.52830845311391E-247	6.18477188746336E-243	General secretion pathway protein
3	G34697	tig00003591_arrow_7183-203409	2.49957425001376	0.868	0.185	4.69189189189189	3.69789527620897E-265	6.4820406296667E-261	AAA_28 domain-containing protein
3	G35475	tig00130980_arrow_153249-260796	2.47701358396852	0.934	0.206	4.53398058252427	9.5984680897371E-282	1.68251547145002E-277	Uncharacterized protein
3	G33225	ScCEduL_16_HRSCAF_19	2.44611962625394	0.988	0.425	2.32470588235294	3.63128863233986E-249	6.36528584362854E-245	RNA polymerase-associated protein RapA
3	G1708	LG10_ScCEduL_115_HRSCAF_144	2.40448490317444	0.964	0.083	11.6144578313253	0	0	SoxE
3	G15881	LG4_ScCEduL_107_HRSCAF_132	2.33053947376299	0.834	0.218	3.8256880733945	1.84829178339754E-200	3.23987066711755E-196	Metalloendopeptidase
3	G9664	LG2_ScCEduL_207_HRSCAF_240	2.30270607728263	0.968	0.501	1.93213572854291	1.18648180907127E-214	2.07978396312103E-210	ABC-type sugar transport system, periplasmic component
3	G7813	LG2_ScCEduL_207_HRSCAF_240	2.29690537570173	0.735	0.026	28.2692307692308	0	0	Uncharacterized protein
3	G35366	tig00020729_arrow_664608-671164	2.28817649131167	0.681	0.015	45.4	0	0	Cytochrome P450 2U1
3	G25300	LG7_ScCEduL_132_HRSCAF_162	2.2637308424037	0.922	0.398	2.31658291457286	5.24436523325701E-185	9.19284781737621E-181	Glutamine synthetase
3	G5864	LG1_ScCEduL_133_HRSCAF_163	2.24771496243786	0.862	0.016	53.875	0	0	Zinc transporter ZIP10
3	G32289	LG9_ScCEduL_100_HRSCAF_125	2.22970988804074	0.86	0.136	6.32352941176471	2.62470120477648E-285	4.6008387418527E-281	PNPLA domain-containing protein
3	G15648	LG4_ScCEduL_107_HRSCAF_132	2.17858648381108	0.884	0.013	68	0	0	G_PROTEIN_RECEP_F1_2 domain-containing protein
3	G22364	LG6_ScCEduL_30_HRSCAF_37	2.16679221318592	0.876	0.138	6.34782608695652	4.11234681106397E-304	7.20853272511403E-300	G_PROTEIN_RECEP_F1_2 domain-containing protein
3	G4931	LG1_ScCEduL_133_HRSCAF_163	2.1381518625301	0.872	0.017	51.2941176470588	0	0	Neural cell adhesion molecule L1
3	G23136	LG6_ScCEduL_30_HRSCAF_37	2.04828807260078	0.89	0.092	9.67391304347826	0	0	EGF-like domain-containing protein
3	G19710	LG5_ScCEduL_4_HRSCAF_6	2.01562378455936	0.876	0.421	2.08076009501188	1.06992674469763E-129	1.87547459078048E-125	Asp/Glu racemase
3	G17123	LG5_ScCEduL_4_HRSCAF_6	1.9795432166085	0.908	0.291	3.12027491408935	4.05504429910674E-206	7.10808715190421E-202	Innexin
3	G16985	LG5_ScCEduL_4_HRSCAF_6	1.97637832822142	0.86	0.018	47.7777777777778	0	0	Serine protease inhibitor dipetalogastin
3	G4920	LG1_ScCEduL_133_HRSCAF_163	1.94610496499521	0.946	0.332	2.84939759036145	1.41677515605072E-235	2.4834651710413E-231	Zinc transporter 8
3	G27559	LG7_ScCEduL_132_HRSCAF_162	1.94487998370012	0.93	0.309	3.00970873786408	1.46403317510325E-219	2.56630375263849E-215	Phospholipid scramblase
3	G22804	LG6_ScCEduL_30_HRSCAF_37	1.86207616166479	0.86	0.112	7.67857142857143	0	0	Cytochrome b5 heme-binding domain-containing protein
3	G18723	LG5_ScCEduL_4_HRSCAF_6	1.85623835796944	0.906	0.353	2.56657223796034	5.02184459463692E-153	8.80279138993905E-149	Methyltranfer_dom domain-containing protein
3	G7814	LG2_ScCEduL_207_HRSCAF_240	1.82009066093948	0.261	0.018	14.5	6.9938661114777E-96	1.22595479068093E-91	Uncharacterized protein
3	G22340	LG6_ScCEduL_30_HRSCAF_37	1.81515086242068	0.862	0.138	6.2463768115942	3.34362990632223E-290	5.86104886279223E-286	Copine-3
3	G5204	LG1_ScCEduL_133_HRSCAF_163	1.79907193678349	0.956	0.374	2.55614973262032	1.12287447086734E-212	1.96828665998336E-208	ETS-related transcription factor Elf-3
3	G1047	LG10_ScCEduL_115_HRSCAF_144	1.77608815354486	0.97	0.54	1.7962962962963	7.20148783879475E-187	1.26234880326233E-182	Subtilase
3	G31264	LG8_ScCEduL_142_HRSCAF_172	1.76098300236395	1	0.811	1.23304562268804	1.34338723378438E-209	2.35482348210064E-205	GSN
3	G414	LG10_ScCEduL_115_HRSCAF_144	1.75140113666826	0.964	0.572	1.68531468531469	4.80229698262995E-153	8.41794638085204E-149	Thioredoxin domain-containing protein
3	G13227	LG3_ScCEduL_218_HRSCAF_256	1.74760722466436	1	0.991	1.00908173562059	9.7271997308677E-242	1.7050808408238E-237	ADF-H domain-containing protein
3	G32338	LG9_ScCEduL_100_HRSCAF_125	1.73199946102877	0.82	0.017	48.2352941176471	0	0	Receptor protein-tyrosine kinase
3	G11511	LG3_ScCEduL_218_HRSCAF_256	1.64211998105967	0.768	0.074	10.3783783783784	5.39215730310341E-293	9.45191253660997E-289	Uncharacterized protein
3	G29829	LG8_ScCEduL_142_HRSCAF_172	1.6252706906275	0.838	0.039	21.4871794871795	0	0	Usp domain-containing protein
3	G26405	LG7_ScCEduL_132_HRSCAF_162	1.6048785308076	0.511	0.009	56.7777777777778	1.52622593546754E-259	2.67532144228105E-255	Complex III subunit 8
3	G35373	tig00020797_arrow_0-153818	1.58495861876552	0.898	0.337	2.6646884272997	3.9112171132543E-187	6.85597247782346E-183	60S ribosomal protein L26
3	G5794	LG1_ScCEduL_133_HRSCAF_163	1.57122657655265	1	0.987	1.01317122593718	1.28141198126231E-242	2.24618706195471E-238	Peptidyl-prolyl cis-trans isomerase
3	G5664	LG1_ScCEduL_133_HRSCAF_163	1.5696785567418	0.94	0.44	2.13636363636364	3.25456576522284E-180	5.70492832985912E-176	Collagenase-like protease
3	G10329	LG3_ScCEduL_218_HRSCAF_256	1.56113905219264	0.832	0.197	4.22335025380711	1.50343113453033E-193	2.63536443571821E-189	G_PROTEIN_RECEP_F1_2 domain-containing protein
3	G315	LG10_ScCEduL_115_HRSCAF_144	1.5539522231118	0.715	0.105	6.80952380952381	2.85485581759043E-213	5.00427676265426E-209	G_PROTEIN_RECEP_F1_2 domain-containing protein
3	G30677	LG8_ScCEduL_142_HRSCAF_172	1.55392629064963	0.808	0.232	3.48275862068966	1.91821748971363E-181	3.36244343771902E-177	tRNA m5C-methyltransferase, putative
3	G15184	LG4_ScCEduL_107_HRSCAF_132	1.51883789085491	0.671	0.02	33.55	0	0	Uncharacterized protein
3	G29424	LG8_ScCEduL_142_HRSCAF_172	1.48478632101962	0.623	0.012	51.9166666666667	0	0	Tenascin-X
3	G31118	LG8_ScCEduL_142_HRSCAF_172	1.47820242903925	0.884	0.126	7.01587301587302	2.25221817999322E-286	3.94791324771011E-282	arrestin domain-containing protein 3-like
3	G15078	LG4_ScCEduL_107_HRSCAF_132	1.46450736204312	0.958	0.604	1.58609271523179	7.42527705546073E-157	1.30157681505171E-152	Phosphotransferase
3	G20286	LG6_ScCEduL_30_HRSCAF_37	1.4373237410596	0.884	0.3	2.94666666666667	5.92637109790379E-178	1.03883358975155E-173	PH domain-containing protein
3	G19578	LG5_ScCEduL_4_HRSCAF_6	1.43229028618553	0.635	0.203	3.12807881773399	3.71750767618607E-90	6.51641920558656E-86	Proline-rich transmembrane protein 1
3	G3334	LG10_ScCEduL_115_HRSCAF_144	1.40272963694771	0.934	0.405	2.30617283950617	1.98458591215189E-124	3.47878064541104E-120	ncRNA
3	G26178	LG7_ScCEduL_132_HRSCAF_162	1.38910903428832	0.778	0.013	59.8461538461539	0	0	MFS domain-containing protein
3	G683	LG10_ScCEduL_115_HRSCAF_144	1.37444235834972	0.349	0.005	69.8	2.67593464085109E-173	4.69064583194787E-169	Cytochrome P450 2C14
3	G4037	LG1_ScCEduL_133_HRSCAF_163	1.36826522912704	0.998	0.917	1.08833151581243	1.7978218059389E-174	3.1514018436303E-170	Glyceraldehyde-3-phosphate dehydrogenase
3	G22312	LG6_ScCEduL_30_HRSCAF_37	1.34945160770377	0.719	0.026	27.6538461538462	0	0	Transmembrane protein 90B-like protein
3	G2800	LG10_ScCEduL_115_HRSCAF_144	1.34349077007127	0.752	0.242	3.10743801652893	4.44862414503125E-140	7.79799326382528E-136	Tyrosine-protein kinase
3	G3717	LG1_ScCEduL_133_HRSCAF_163	1.32652177372195	0.752	0.068	11.0588235294118	1.10784799216976E-290	1.94194674547438E-286	Solute carrier family 23 member 2
3	G2990	LG10_ScCEduL_115_HRSCAF_144	1.32306320514197	0.749	0.049	15.2857142857143	0	0	Thiopurine S-methyltransferase
3	G12793	LG3_ScCEduL_218_HRSCAF_256	1.31677005594823	0.772	0.144	5.36111111111111	6.16934842795647E-212	1.08142508593649E-207	G_PROTEIN_RECEP_F1_2 domain-containing protein
3	G30506	LG8_ScCEduL_142_HRSCAF_172	1.30399054156695	0.904	0.305	2.96393442622951	5.81398193460285E-176	1.01913289331653E-171	Neurocalcin-like protein
3	G5748	LG1_ScCEduL_133_HRSCAF_163	1.30140700956949	0.719	0.152	4.73026315789474	2.93163577541347E-181	5.13886435072227E-177	Calmodulin
3	G16200	LG4_ScCEduL_107_HRSCAF_132	1.29895055376561	0.828	0.292	2.83561643835616	6.73596764269538E-153	1.18074776808807E-148	Arrestin_C domain-containing protein
3	G2185	LG10_ScCEduL_115_HRSCAF_144	1.2942929839025	0.597	0.007	85.2857142857143	0	0	Prostanoid TP receptor
3	G15674	LG4_ScCEduL_107_HRSCAF_132	1.28849540363241	0.812	0.22	3.69090909090909	3.76140648774039E-186	6.59336943236014E-182	ncRNA
3	G30745	LG8_ScCEduL_142_HRSCAF_172	1.27964344368644	0.715	0.136	5.25735294117647	1.23717700322024E-190	2.16864756894475E-186	Baculoviral IAP repeat-containing protein 7
3	G15094	LG4_ScCEduL_107_HRSCAF_132	1.2588890523378	0.709	0.111	6.38738738738739	2.8137362001199E-209	4.93219818519017E-205	Peptidoglycan recognition protein S3
3	G6746	LG1_ScCEduL_133_HRSCAF_163	1.25700791340125	0.685	0.013	52.6923076923077	0	0	Multiple epidermal growth factor-like domains 6
3	G989	LG10_ScCEduL_115_HRSCAF_144	1.23496765865609	0.653	0.007	93.2857142857143	0	0	LITAF domain-containing protein
3	G11863	LG3_ScCEduL_218_HRSCAF_256	1.22978706421014	0.978	0.6	1.63	3.88064261381731E-146	6.80237843776036E-142	Cell division control protein 42 homolog
3	G26154	LG7_ScCEduL_132_HRSCAF_162	1.22830444878321	1	0.998	1.00200400801603	6.94044998349226E-192	1.21659147760636E-187	Leucyl-tRNA synthetase
3	G8176	LG2_ScCEduL_207_HRSCAF_240	1.22338713950124	0.679	0.011	61.7272727272727	0	0	NADPH oxidase 5
3	G12763	LG3_ScCEduL_218_HRSCAF_256	1.2082604414141	0.758	0.199	3.80904522613065	1.58784420333786E-165	2.78333210403093E-161	Aldedh domain-containing protein
3	G4111	LG1_ScCEduL_133_HRSCAF_163	1.20773854788696	0.884	0.415	2.13012048192771	3.59992463416758E-122	6.31030789123234E-118	5-methyltetrahydrofolate--homocysteine methyltransferase
3	G17658	LG5_ScCEduL_4_HRSCAF_6	1.19692475803416	0.307	0.002	153.5	9.6543942893599E-159	1.6923187749819E-154	Uncharacterized protein
3	G13589	LG3_ScCEduL_218_HRSCAF_256	1.18424863420692	0.99	0.809	1.22373300370828	2.95869026619235E-153	5.18628816760856E-149	Malate dehydrogenase
3	G20783	LG6_ScCEduL_30_HRSCAF_37	1.17001196203137	0.431	0.006	71.8333333333333	3.2813689014708E-218	5.75191154738817E-214	Gamma-cystathionase
3	G20682	LG6_ScCEduL_30_HRSCAF_37	1.16352349080103	0.93	0.84	1.10714285714286	1.79178119796868E-71	3.14081326191929E-67	cAMP-responsive element-binding protein-like 2
3	G26471	LG7_ScCEduL_132_HRSCAF_162	1.15432372253328	0.948	0.713	1.32959326788219	2.31037996626333E-128	4.04986504286299E-124	40 kDa peptidyl-prolyl cis-trans isomerase
3	G5016	LG1_ScCEduL_133_HRSCAF_163	1.15288983231738	0.796	0.413	1.9273607748184	1.06967559005213E-94	1.87503434180237E-90	G_PROTEIN_RECEP_F1_2 domain-containing protein
3	G31279	LG8_ScCEduL_142_HRSCAF_172	1.15280021462053	0.834	0.343	2.43148688046647	4.4175021470468E-118	7.74343951355833E-114	Neurogenic locus notch-like protein 1
3	G1322	LG10_ScCEduL_115_HRSCAF_144	1.13336213806875	0.627	0.062	10.1129032258065	5.45295721459328E-219	9.55848870146055E-215	Roc domain-containing protein
3	G15092	LG4_ScCEduL_107_HRSCAF_132	1.1228560151283	0.669	0.093	7.19354838709677	1.01302412074659E-202	1.7757299812567E-198	N-acetylmuramoyl-L-alanine amidase
3	G1375	LG10_ScCEduL_115_HRSCAF_144	1.11337716499076	0.852	0.415	2.05301204819277	5.96076778346146E-122	1.04486298476296E-117	AMP-binding domain-containing protein
3	G3012	LG10_ScCEduL_115_HRSCAF_144	1.11086852523996	0.723	0.16	4.51875	2.97856741202381E-179	5.22113081653654E-175	acidPPc domain-containing protein
3	G950	LG10_ScCEduL_115_HRSCAF_144	1.10955106708692	0.752	0.256	2.9375	1.29322346681538E-130	2.26689141498067E-126	Cupin_8 domain-containing protein
3	G24959	LG7_ScCEduL_132_HRSCAF_162	1.10256383447258	0.946	0.602	1.57142857142857	4.02495260521083E-100	7.05533942167407E-96	G_PROTEIN_RECEP_F1_2 domain-containing protein
3	G13859	LG4_ScCEduL_107_HRSCAF_132	1.09857955923402	0.357	0.01	35.7	1.48913604658612E-165	2.6103065760608E-161	Putative effector of murein hydrolase LrgA, UPF0299 family
3	G28840	LG8_ScCEduL_142_HRSCAF_172	1.09237222624035	0.756	0.184	4.10869565217391	1.81404344819027E-165	3.17983676033272E-161	Phenylserine dehydratase
3	G9718	LG2_ScCEduL_207_HRSCAF_240	1.08762976775887	0.579	0.008	72.375	3.08800780490586E-300	5.41296888121949E-296	Sodium-dependent multivitamin transporter
3	G34696	tig00003591_arrow_7183-203409	1.07999693232812	0.591	0.088	6.71590909090909	3.37051836893813E-170	5.90818164891165E-166	ncRNA
3	G25742	LG7_ScCEduL_132_HRSCAF_162	1.07559541859652	0.555	0.077	7.20779220779221	2.72040230198354E-151	4.76859319514695E-147	ML domain-containing protein
3	G26133	LG7_ScCEduL_132_HRSCAF_162	1.07416861445728	0.808	0.274	2.94890510948905	3.63425820272575E-139	6.37049120355797E-135	Tetraspanin
3	G687	LG10_ScCEduL_115_HRSCAF_144	1.07256188381084	0.872	0.699	1.24749642346209	1.11149024624348E-36	1.9483312526402E-32	ncRNA
3	G5597	LG1_ScCEduL_133_HRSCAF_163	1.06700230097244	0.782	0.266	2.93984962406015	4.8715197934726E-131	8.53928704597812E-127	Epithelial membrane protein 2
3	G5758	LG1_ScCEduL_133_HRSCAF_163	1.06346487639814	0.605	0.041	14.7560975609756	1.04248824265114E-241	1.82737764054319E-237	Aminotran_1_2 domain-containing protein
3	G34649	tig00003091_8182-84671	1.06210568499965	0.948	0.723	1.31120331950207	1.35112909675364E-105	2.36839419369945E-101	Fructose-bisphosphate aldolase
3	G16847	LG5_ScCEduL_4_HRSCAF_6	1.06068865605931	0.998	0.643	1.55209953343701	1.4652671258458E-99	2.5684667448951E-95	Allograft inflammatory factor 1
3	G6654	LG1_ScCEduL_133_HRSCAF_163	1.05614360427395	0.603	0.018	33.5	2.63234646354846E-287	4.61424011595409E-283	Transient receptor potential cation channel subfamily M member 8
3	G2017	LG10_ScCEduL_115_HRSCAF_144	1.05565876657799	0.685	0.199	3.44221105527638	2.76398187373559E-127	4.84498382647111E-123	Epimerase domain-containing protein
3	G24404	LG7_ScCEduL_132_HRSCAF_162	1.0460565253022	0.647	0.091	7.10989010989011	5.22123473011201E-193	9.15230235841334E-189	PHB domain-containing protein
3	G15083	LG4_ScCEduL_107_HRSCAF_132	1.0405295365787	0.802	0.325	2.46769230769231	3.99957945178127E-121	7.01086282102738E-117	Tetraspanin
3	G596	LG10_ScCEduL_115_HRSCAF_144	1.03849125471092	0.733	0.23	3.18695652173913	3.83322558856996E-122	6.71926113420428E-118	Krueppel-like factor 11
3	G14096	LG4_ScCEduL_107_HRSCAF_132	1.02961650978385	0.914	0.611	1.49590834697218	6.39263012221337E-116	1.12056413412278E-111	Phosphoglycerate mutase
3	G17874	LG5_ScCEduL_4_HRSCAF_6	1.01340870779805	0.942	0.487	1.93429158110883	3.42962506062999E-95	6.01178976877832E-91	Kinesin-like protein
3	G22341	LG6_ScCEduL_30_HRSCAF_37	1.01141013866566	0.553	0.032	17.28125	1.28420133038304E-228	2.25107651202842E-224	RRM domain-containing protein
3	G9757	LG2_ScCEduL_207_HRSCAF_240	0.995811798802152	0.545	0.042	12.9761904761905	1.80765330959133E-200	3.16863548638264E-196	Ig-like domain-containing protein
3	G988	LG10_ScCEduL_115_HRSCAF_144	0.994778533198699	0.886	0.499	1.77555110220441	4.46032124547854E-114	7.81849711119933E-110	LITAF domain-containing protein
3	G30663	LG8_ScCEduL_142_HRSCAF_172	0.985266958463309	0.731	0.213	3.43192488262911	4.41075477827788E-134	7.7316120508433E-130	Usp domain-containing protein
3	G15330	LG4_ScCEduL_107_HRSCAF_132	0.985162569099959	0.912	0.583	1.56432246998285	2.10405644957515E-102	3.68820055046027E-98	Mitochondrial UCP5-like protein
3	G25763	LG7_ScCEduL_132_HRSCAF_162	0.981725899167506	0.591	0.208	2.84134615384615	2.5962058826372E-80	4.55088929167476E-76	Glutamate decarboxylase 1
3	G19714	LG5_ScCEduL_4_HRSCAF_6	0.97301915395413	0.733	0.363	2.01928374655647	6.2884940126857E-67	1.10231011548368E-62	Uncharacterized protein
3	G16091	LG4_ScCEduL_107_HRSCAF_132	0.972284582268194	0.906	0.715	1.26713286713287	1.02463542563333E-59	1.79608343759267E-55	BHLH domain-containing protein
3	G23495	LG6_ScCEduL_30_HRSCAF_37	0.9655149374008	0.782	0.222	3.52252252252252	2.2289831870451E-148	3.90718462857135E-144	ZnMc domain-containing protein
3	G595	LG10_ScCEduL_115_HRSCAF_144	0.96203099409584	0.784	0.344	2.27906976744186	4.41028756103773E-97	7.73079306574304E-93	Krueppel-like factor 11
3	G31970	LG9_ScCEduL_100_HRSCAF_125	0.95945754590103	0.986	0.776	1.27061855670103	3.79725147646508E-116	6.65620211309565E-112	Cytochrome c domain-containing protein
3	G27258	LG7_ScCEduL_132_HRSCAF_162	0.958615332974676	0.707	0.199	3.55276381909548	4.68551575424943E-131	8.21324056562383E-127	P-type Cu(+) transporter
3	G34952	tig00019055_arrow_0-261312	0.95651039571102	0.818	0.302	2.70860927152318	2.32540129953337E-119	4.07619593795204E-115	Uncharacterized protein
3	G35036	tig00019133_arrow_105063-963246	0.954806598607506	0.567	0.007	81	3.75211997618174E-296	6.57709110624898E-292	Usp domain-containing protein
3	G4254	LG1_ScCEduL_133_HRSCAF_163	0.951290656930329	0.537	0.036	14.9166666666667	8.58922714252123E-211	1.50560562581255E-206	ANK_REP_REGION domain-containing protein
3	G12444	LG3_ScCEduL_218_HRSCAF_256	0.948747498682718	0.587	0.049	11.9795918367347	3.27221194103562E-214	5.73586031144133E-210	Ras-related protein Rab-1A
3	G16535	LG4_ScCEduL_107_HRSCAF_132	0.946528407404977	0.846	0.41	2.06341463414634	8.86091503888215E-101	1.55322979716565E-96	MYOF
3	G2602	LG10_ScCEduL_115_HRSCAF_144	0.938402525776052	0.701	0.212	3.30660377358491	2.61625292338883E-127	4.58602974940828E-123	Alanopine dehydrogenase 1
3	G2214	LG10_ScCEduL_115_HRSCAF_144	0.930845062478704	0.846	0.402	2.1044776119403	1.23394817850454E-114	2.16298776210062E-110	Guanine nucleotide-binding protein subunit gamma
3	G19768	LG5_ScCEduL_4_HRSCAF_6	0.928071531319603	0.511	0.057	8.96491228070175	1.94215588914995E-161	3.40440505809095E-157	Ribonuclease T(2)
3	G16097	LG4_ScCEduL_107_HRSCAF_132	0.927415430519749	0.527	0.013	40.5384615384615	1.27595957770172E-257	2.23662954375335E-253	MFS domain-containing protein
3	G34995	tig00019121_arrow_12322-345956	0.925468002647951	0.591	0.053	11.1509433962264	8.98769872972268E-212	1.57545371033309E-207	ncRNA
3	G33309	ScCEduL_1_HRSCAF_2	0.922205503079587	0.88	0.407	2.16216216216216	4.26280739870972E-92	7.47227508919827E-88	Kinesin-like protein
3	G25869	LG7_ScCEduL_132_HRSCAF_162	0.920403408351675	0.91	0.638	1.42633228840125	2.30826018300084E-59	4.04614927478217E-55	C-myc promoter-binding protein
3	G25697	LG7_ScCEduL_132_HRSCAF_162	0.918399800301852	0.591	0.055	10.7454545454545	5.78019929462916E-209	1.01321113435554E-204	Receptor protein-tyrosine kinase
3	G22852	LG6_ScCEduL_30_HRSCAF_37	0.911208808533625	0.561	0.08	7.0125	2.46727846276833E-153	4.3248924173866E-149	SH3 domain-binding glutamic acid-rich-like protein
3	G18052	LG5_ScCEduL_4_HRSCAF_6	0.910118514087584	0.575	0.024	23.9583333333333	9.71835013384035E-257	1.70352959496087E-252	G_PROTEIN_RECEP_F1_2 domain-containing protein
3	G34694	tig00003591_arrow_7183-203409	0.908001601071786	0.886	0.468	1.89316239316239	5.96149501622627E-71	1.0449904613943E-66	Protein rogdi
3	G32382	LG9_ScCEduL_100_HRSCAF_125	0.907254150691773	0.525	0.011	47.7272727272727	1.164451836355E-259	2.04116762394668E-255	L-ascorbate oxidase
3	G32079	LG9_ScCEduL_100_HRSCAF_125	0.90228776729447	0.275	0.001	275	1.36987648494379E-143	2.40125649045797E-139	VWFC domain-containing protein
3	G34394	ScCEduL_87_HRSCAF_107	0.895057318575675	0.257	0.016	16.0625	1.97794333432396E-98	3.46713687073647E-94	Gamma-glutamyltranspeptidase 1
3	G3216	LG10_ScCEduL_115_HRSCAF_144	0.894136855326537	0.495	0.054	9.16666666666667	2.93741791295445E-159	5.14899985961785E-155	ADP-ribosylation factor
3	G23701	LG6_ScCEduL_30_HRSCAF_37	0.889680530167968	0.818	0.45	1.81777777777778	1.49503341963739E-89	2.62064408128238E-85	Succinate dehydrogenase
3	G29463	LG8_ScCEduL_142_HRSCAF_172	0.88486313357338	0.651	0.199	3.2713567839196	6.2296460129582E-107	1.09199464961144E-102	FYVE, RhoGEF and PH domain-containing protein 1
3	G26140	LG7_ScCEduL_132_HRSCAF_162	0.876914809917778	0.926	0.704	1.31534090909091	2.93767957339734E-59	5.1494585242082E-55	Tetraspanin
3	G10503	LG3_ScCEduL_218_HRSCAF_256	0.873266544611944	0.539	0.014	38.5	3.31811834606409E-261	5.81632964881574E-257	Netrin receptor UNC5
[truncated: 5,120 more rows]
