# Supplementary material for: Diversity and functional specialization of oyster immune cells uncovered by integrative single-cell level investigations
Source: eLife. 2025 May 9;13:RP102622. doi: 10.7554/eLife.102622 (PMC12064177; doi:10.7554/eLife.102622)
Supplement: Supplementary file 4. — CSV file containing the annotation results collected and processed using Blast2GO for annotation mapping and validation. [file elife-102622-supp4.zip]

Archive with 1 entries (1 files):
- Supp_File_4.gz
